# Supplementary material for: An ortho­rhom­bic polymorph of 2-(1,3-benzothia­zol-2-yl)-6-eth­oxy­phenol
Source: Acta Crystallogr Sect E Struct Rep Online. 2012 Aug 4;68(Pt 9):o2628. doi: 10.1107/S1600536812033879 (PMC3435656; doi:10.1107/S1600536812033879)
Supplement: Supplementary file 1 [file e-68-o2628-sup1.cif]

##############################################################################
#                                                                            #
# This CIF contains the data in a paper accepted for publication in          #
# Acta Crystallographica Section E. It conforms to the requirements of       #
# Notes for Authors for Acta Crystallographica Section E, and has been       #
# peer reviewed under the auspices of the IUCr Commission on Journals.       #
#                                                                            #
# Full details of the Crystallographic Information File format               #
# are given in the paper "The Crystallographic Information File (CIF):       #
# a New Standard Archive File for Crystallography" by S. R. Hall, F. H.      #
# Allen and I. D. Brown [Acta Cryst. (1991), A47, 655-685].                  #
#                                                                            #
# The current version of the core CIF dictionary is obtainable from          #
# ftp://ftp.iucr.org/pub/cif_core.dic.                                       #
#                                                                            #
# Software is freely available for graphical display of the structure(s)     #
# in this CIF. For information consult the CIF software page                 #
# http://www.iucr.org/resources/cif/software.                                #
#                                                                            #
# This file may be used for bona fide research purposes within the           #
# scientific community so long as proper attribution is given to the journal # 
# article from which it was obtained.                                        #
#                                                                            #
##############################################################################
data_global
_audit_creation_method     'form.cif (version 2.0)'
_journal_data_validation_number     ?
_journal_date_recd_electronic     2012-07-22
_journal_date_accepted     2012-07-28
_journal_name_full     'Acta Crystallographica, Section E'
_journal_year     2012
_journal_volume     68
_journal_issue      9
_journal_page_first     o2628
_journal_page_last     o2628
_journal_paper_category     QO
_journal_paper_doi     10.1107/S1600536812033879
_journal_coeditor_code     LH5505
_publ_contact_author_name     'Prof. Tahir, Muhammad Nawaz '
_publ_contact_author_address
;
Department of Physics
University of Sargodha
Punjab, Pakistan
;
_publ_contact_author_email     'dmntahir_uos@yahoo.com, zsrkk@yahoo.com'
_publ_contact_author_fax     ?
_publ_contact_author_phone     ?
_publ_section_title
;
An orthorhombic polymorph of 2-(1,3-benzothiazol-2-yl)-6-ethoxyphenol
;
loop_
    _publ_author_name
    _publ_author_address
    'Kargar, Hadi'
;
Department of Chemistry,
Payame Noor University,
PO Box 19395-3697 Tehran,
I. R. of IRAN
;
    'Kia, Reza'
;
Department of Chemistry,
Science and Research Branch,
Islamic Azad University,
Tehran,
Iran
Structural Dynamics of (Bio)Chemical Systems,
Max Planck Institute for Biophysical Chemistry,
Am Fassberg 11,
37077 G\"ottingen,
Germany
;
    'Sharafi, Zahra'
;
Department of Chemistry,
Marvdasht Branch,
Islamic Azad University,
Marvdasht,
Iran
;
    'Jahromi, Hossein Jalali'
;
Department of Chemistry and Chemical Engineering,
Mahshahr Branch,
Islamic Azad University,
Mahshahr,
Iran
;
    'Tahir, Muhammad Nawaz'
;
Department of Physics
University of Sargodha
Punjab, Pakistan
;
data_I
_audit_creation_method     SHELXL-97
_chemical_name_systematic
;
2-(1,3-Benzothiazol-2-yl)-6-ethoxyphenol
;
_chemical_name_common     ?
_chemical_formula_moiety     'C15 H13 N O2 S'
_chemical_formula_sum     'C15 H13 N O2 S'
_chemical_formula_iupac     'C15 H13 N O2 S'
_chemical_formula_weight     271.32
_chemical_melting_point     ?
_symmetry_cell_setting     orthorhombic
_symmetry_space_group_name_H-M     'P 21 21 21'
_symmetry_space_group_name_Hall     'P 2ac 2ab'
loop_
    _symmetry_equiv_pos_as_xyz
    'x, y, z'
    '-x+1/2, -y, z+1/2'
    '-x, y+1/2, -z+1/2'
    'x+1/2, -y+1/2, -z'
_cell_length_a     4.8728(10)
_cell_length_b     11.711(3)
_cell_length_c     23.378(6)
_cell_angle_alpha     90.00
_cell_angle_beta     90.00
_cell_angle_gamma     90.00
_cell_volume     1334.1(6)
_cell_formula_units_Z     4
_cell_measurement_reflns_used     864
_cell_measurement_theta_min     2.47
_cell_measurement_theta_max     28.76
_cell_measurement_temperature     296(2)
_exptl_crystal_description     prism
_exptl_crystal_colour     'light-yellow'
_exptl_crystal_size_max     0.33
_exptl_crystal_size_mid     0.23
_exptl_crystal_size_min     0.21
_exptl_crystal_density_diffrn     1.351
_exptl_crystal_density_meas     ?
_exptl_crystal_density_method     'not measured'
_exptl_crystal_F_000     568
_exptl_absorpt_coefficient_mu     0.239
_exptl_absorpt_correction_type     multi-scan
_exptl_absorpt_process_details     '(SADABS; Bruker, 2005)'
_exptl_absorpt_correction_T_min     0.9253
_exptl_absorpt_correction_T_max     0.9515
_exptl_special_details
;
;
_diffrn_ambient_temperature     296(2)
_diffrn_radiation_type     MoK\a
_diffrn_radiation_wavelength     0.71073
_diffrn_radiation_source     'fine-focus sealed tube'
_diffrn_radiation_monochromator     graphite
_diffrn_measurement_device_type
;
Bruker SMART APEXII CCD
;
_diffrn_measurement_method     '\w scans'
_diffrn_reflns_number     4083
_diffrn_reflns_av_R_equivalents     0.0728
_diffrn_reflns_av_sigmaI/netI     0.0947
_diffrn_reflns_theta_min     1.74
_diffrn_reflns_theta_max     24.99
_diffrn_reflns_theta_full     24.99
_diffrn_measured_fraction_theta_max     0.969
_diffrn_measured_fraction_theta_full     0.969
_diffrn_reflns_limit_h_min     -3
_diffrn_reflns_limit_h_max     5
_diffrn_reflns_limit_k_min     -9
_diffrn_reflns_limit_k_max     13
_diffrn_reflns_limit_l_min     -27
_diffrn_reflns_limit_l_max     19
_refine_special_details
;
 Refinement of F^2^ against ALL reflections.  The weighted R-factor wR and
 goodness of fit S are based on F^2^, conventional R-factors R are based
 on F, with F set to zero for negative F^2^. The threshold expression of
 F^2^ > 2sigma(F^2^) is used only for calculating R-factors(gt) etc. and is
 not relevant to the choice of reflections for refinement.  R-factors based
 on F^2^ are statistically about twice as large as those based on F, and R-
 factors based on ALL data will be even larger.
;
_reflns_number_total     2239
_reflns_number_gt     1207
_reflns_threshold_expression     I>2\s(I)
_refine_ls_structure_factor_coef     Fsqd
_refine_ls_matrix_type     full
_refine_ls_R_factor_all     0.1377
_refine_ls_R_factor_gt     0.0675
_refine_ls_wR_factor_gt     0.1172
_refine_ls_wR_factor_ref     0.1444
_refine_ls_goodness_of_fit_ref     0.993
_refine_ls_restrained_S_all     0.993
_refine_ls_number_reflns     2239
_refine_ls_number_parameters     173
_refine_ls_number_restraints     0
_refine_ls_hydrogen_treatment     constr
_refine_ls_weighting_scheme     calc
_refine_ls_weighting_details
                 'calc w=1/[\s^2^(Fo^2^)+(0.0413P)^2^] where P=(Fo^2^+2Fc^2^)/3'
_atom_sites_solution_hydrogens     geom
_atom_sites_solution_primary     direct
_atom_sites_solution_secondary     difmap
_refine_ls_shift/su_max     0.000
_refine_ls_shift/su_mean     0.000
_refine_diff_density_max     0.194
_refine_diff_density_min     -0.298
_refine_ls_extinction_method     none
_refine_ls_extinction_coef     ?
_refine_ls_abs_structure_details     'Flack (1983), 874 Friedel pairs'
_refine_ls_abs_structure_Flack     -0.1(2)
loop_
    _atom_type_symbol
    _atom_type_description
    _atom_type_scat_dispersion_real
    _atom_type_scat_dispersion_imag
    _atom_type_scat_source
    'C' 'C' 0.0033 0.0000
                         'International Tables Vol C Tables 4.2.6.8 and 6.1.1.4'
    'H' 'H' 0.0000 0.0000
                         'International Tables Vol C Tables 4.2.6.8 and 6.1.1.4'
    'N' 'N' 0.0061 0.0000
                         'International Tables Vol C Tables 4.2.6.8 and 6.1.1.4'
    'O' 'O' 0.0106 0.0000
                         'International Tables Vol C Tables 4.2.6.8 and 6.1.1.4'
    'S' 'S' 0.1246 0.0000
                         'International Tables Vol C Tables 4.2.6.8 and 6.1.1.4'
_computing_data_collection     'APEX2 (Bruker, 2005)'
_computing_cell_refinement     'SAINT (Bruker, 2005)'
_computing_data_reduction     'SAINT (Bruker, 2005)'
_computing_structure_solution     'SHELXTL (Sheldrick, 2008)'
_computing_structure_refinement     'SHELXTL (Sheldrick, 2008)'
_computing_molecular_graphics     'SHELXTL (Sheldrick, 2008)'
_computing_publication_material
                             'SHELXTL (Sheldrick, 2008) and PLATON (Spek, 2009)'
loop_
    _atom_site_type_symbol
    _atom_site_label
    _atom_site_fract_x
    _atom_site_fract_y
    _atom_site_fract_z
    _atom_site_U_iso_or_equiv
    _atom_site_adp_type
    _atom_site_calc_flag
    _atom_site_refinement_flags
    _atom_site_occupancy
    _atom_site_symmetry_multiplicity
    _atom_site_disorder_assembly
    _atom_site_disorder_group
    C C1 1.2770(11) 0.2177(4) 0.2096(3) 0.0485(16) Uani d . 1 1 . .
    C C2 1.4128(13) 0.1882(5) 0.1606(3) 0.0647(19) Uani d . 1 1 . .
    H H2 1.3725 0.1196 0.1423 0.078 Uiso calc R 1 1 . .
    C C3 1.6064(14) 0.2590(6) 0.1386(3) 0.073(2) Uani d . 1 1 . .
    H H3 1.6970 0.2397 0.1049 0.087 Uiso calc R 1 1 . .
    C C4 1.6692(13) 0.3614(6) 0.1667(3) 0.0670(18) Uani d . 1 1 . .
    H H4 1.8030 0.4093 0.1516 0.080 Uiso calc R 1 1 . .
    C C5 1.5378(14) 0.3923(5) 0.2160(3) 0.0599(17) Uani d . 1 1 . .
    H H5 1.5816 0.4606 0.2342 0.072 Uiso calc R 1 1 . .
    C C6 1.3392(11) 0.3211(5) 0.2386(3) 0.0458(15) Uani d . 1 1 . .
    N N1 1.1883(9) 0.3431(4) 0.2872(2) 0.0468(12) Uani d . 1 1 . .
    C C8 0.8322(12) 0.2602(5) 0.3462(3) 0.0509(16) Uani d . 1 1 . .
    C C9 0.8043(12) 0.3576(5) 0.3797(3) 0.0530(16) Uani d . 1 1 . .
    C C10 0.6091(12) 0.3608(6) 0.4232(3) 0.0603(17) Uani d . 1 1 . .
    C C11 0.4481(14) 0.2664(6) 0.4350(3) 0.0664(19) Uani d . 1 1 . .
    H H11 0.3218 0.2685 0.4648 0.080 Uiso calc R 1 1 . .
    C C12 0.4756(15) 0.1698(6) 0.4026(3) 0.0686(18) Uani d . 1 1 . .
    H H12 0.3661 0.1067 0.4105 0.082 Uiso calc R 1 1 . .
    C C13 0.6598(12) 0.1642(5) 0.3590(3) 0.0568(16) Uani d . 1 1 . .
    H H13 0.6740 0.0979 0.3373 0.068 Uiso calc R 1 1 . .
    C C14 0.3939(15) 0.4754(6) 0.4949(3) 0.084(2) Uani d . 1 1 . .
    H H14A 0.4162 0.4185 0.5246 0.101 Uiso calc R 1 1 . .
    H H14B 0.2133 0.4663 0.4780 0.101 Uiso calc R 1 1 . .
    C C15 0.4237(18) 0.5927(7) 0.5194(3) 0.118(3) Uani d . 1 1 . .
    H H15A 0.6144 0.6088 0.5257 0.176 Uiso calc R 1 1 . .
    H H15B 0.3265 0.5970 0.5551 0.176 Uiso calc R 1 1 . .
    H H15C 0.3492 0.6476 0.4932 0.176 Uiso calc R 1 1 . .
    C C7 1.0189(12) 0.2585(4) 0.2991(2) 0.0472(15) Uani d . 1 1 . .
    O O1 0.9557(8) 0.4529(3) 0.37058(16) 0.0633(12) Uani d . 1 1 . .
    H H1 1.0595 0.4317 0.3417 0.095 Uiso d R 1 1 . .
    O O2 0.5994(9) 0.4617(4) 0.45248(18) 0.0741(13) Uani d . 1 1 . .
    S S1 1.0285(3) 0.14638(12) 0.24914(8) 0.0574(5) Uani d . 1 1 . .
loop_
    _atom_site_aniso_label
    _atom_site_aniso_U_11
    _atom_site_aniso_U_22
    _atom_site_aniso_U_33
    _atom_site_aniso_U_12
    _atom_site_aniso_U_13
    _atom_site_aniso_U_23
    C1 0.039(4) 0.049(4) 0.057(4) 0.007(3) -0.008(3) 0.004(3)
    C2 0.064(5) 0.063(4) 0.067(5) 0.008(4) -0.006(4) -0.003(4)
    C3 0.065(5) 0.088(6) 0.064(5) 0.004(4) 0.007(4) 0.009(5)
    C4 0.064(4) 0.063(5) 0.074(5) -0.013(4) -0.008(4) 0.019(4)
    C5 0.066(5) 0.048(4) 0.066(4) -0.001(4) -0.012(4) 0.003(4)
    C6 0.038(3) 0.036(3) 0.063(5) 0.005(3) -0.005(3) 0.009(3)
    N1 0.040(3) 0.036(3) 0.064(3) -0.001(3) -0.010(3) 0.001(3)
    C8 0.043(4) 0.045(4) 0.065(4) 0.001(3) -0.010(3) 0.008(4)
    C9 0.043(4) 0.049(4) 0.067(5) 0.005(3) -0.006(3) 0.018(4)
    C10 0.055(4) 0.066(4) 0.060(4) 0.005(4) -0.006(3) -0.001(4)
    C11 0.055(5) 0.076(5) 0.068(5) -0.005(4) 0.002(4) 0.010(4)
    C12 0.063(4) 0.065(5) 0.078(5) -0.011(4) -0.004(4) 0.019(4)
    C13 0.057(4) 0.041(4) 0.072(5) -0.006(4) -0.008(4) 0.008(4)
    C14 0.083(6) 0.105(6) 0.063(5) 0.004(5) 0.014(4) -0.007(5)
    C15 0.142(8) 0.116(7) 0.095(6) 0.016(6) 0.027(6) -0.035(5)
    C7 0.046(4) 0.038(3) 0.057(4) 0.008(3) -0.015(3) 0.000(3)
    O1 0.066(3) 0.045(2) 0.078(3) 0.000(2) 0.011(2) -0.004(2)
    O2 0.073(3) 0.077(3) 0.072(3) -0.004(3) 0.015(3) -0.007(3)
    S1 0.0528(9) 0.0410(7) 0.0784(11) -0.0014(8) -0.0047(10) -0.0030(10)
_geom_special_details
;
 All esds (except the esd in the dihedral angle between two l.s. planes)
 are estimated using the full covariance matrix.  The cell esds are taken
 into account individually in the estimation of esds in distances, angles
 and torsion angles; correlations between esds in cell parameters are only
 used when they are defined by crystal symmetry.  An approximate (isotropic)
 treatment of cell esds is used for estimating esds involving l.s. planes.
;
loop_
    _geom_bond_atom_site_label_1
    _geom_bond_atom_site_label_2
    _geom_bond_site_symmetry_2
    _geom_bond_distance
    _geom_bond_publ_flag
    C1 C2 . 1.368(8) ?
    C1 C6 . 1.421(7) ?
    C1 S1 . 1.737(6) ?
    C2 C3 . 1.358(8) ?
    C2 H2 . 0.9300 ?
    C3 C4 . 1.402(8) ?
    C3 H3 . 0.9300 ?
    C4 C5 . 1.368(8) ?
    C4 H4 . 0.9300 ?
    C5 C6 . 1.382(7) ?
    C5 H5 . 0.9300 ?
    C6 N1 . 1.377(7) ?
    N1 C7 . 1.318(6) ?
    C8 C9 . 1.391(8) ?
    C8 C7 . 1.428(7) ?
    C8 C13 . 1.435(8) ?
    C9 O1 . 1.355(6) ?
    C9 C10 . 1.393(7) ?
    C10 O2 . 1.366(7) ?
    C10 C11 . 1.384(8) ?
    C11 C12 . 1.368(8) ?
    C11 H11 . 0.9300 ?
    C12 C13 . 1.360(8) ?
    C12 H12 . 0.9300 ?
    C13 H13 . 0.9300 ?
    C14 O2 . 1.418(7) ?
    C14 C15 . 1.496(9) ?
    C14 H14A . 0.9700 ?
    C14 H14B . 0.9700 ?
    C15 H15A . 0.9600 ?
    C15 H15B . 0.9600 ?
    C15 H15C . 0.9600 ?
    C7 S1 . 1.758(5) ?
    O1 H1 . 0.8797 ?
loop_
    _geom_angle_atom_site_label_1
    _geom_angle_atom_site_label_2
    _geom_angle_atom_site_label_3
    _geom_angle_site_symmetry_1
    _geom_angle_site_symmetry_3
    _geom_angle
    _geom_angle_publ_flag
    C2 C1 C6 . . 120.8(6) ?
    C2 C1 S1 . . 131.4(5) ?
    C6 C1 S1 . . 107.7(4) ?
    C3 C2 C1 . . 120.0(6) ?
    C3 C2 H2 . . 120.0 ?
    C1 C2 H2 . . 120.0 ?
    C2 C3 C4 . . 119.7(6) ?
    C2 C3 H3 . . 120.1 ?
    C4 C3 H3 . . 120.1 ?
    C5 C4 C3 . . 121.4(6) ?
    C5 C4 H4 . . 119.3 ?
    C3 C4 H4 . . 119.3 ?
    C4 C5 C6 . . 119.4(6) ?
    C4 C5 H5 . . 120.3 ?
    C6 C5 H5 . . 120.3 ?
    N1 C6 C5 . . 125.2(6) ?
    N1 C6 C1 . . 116.0(5) ?
    C5 C6 C1 . . 118.7(5) ?
    C7 N1 C6 . . 111.6(5) ?
    C9 C8 C7 . . 120.5(5) ?
    C9 C8 C13 . . 117.9(6) ?
    C7 C8 C13 . . 121.5(6) ?
    O1 C9 C8 . . 122.2(5) ?
    O1 C9 C10 . . 117.7(6) ?
    C8 C9 C10 . . 120.0(6) ?
    O2 C10 C11 . . 124.9(6) ?
    O2 C10 C9 . . 114.3(6) ?
    C11 C10 C9 . . 120.7(6) ?
    C12 C11 C10 . . 119.7(6) ?
    C12 C11 H11 . . 120.2 ?
    C10 C11 H11 . . 120.2 ?
    C13 C12 C11 . . 121.3(6) ?
    C13 C12 H12 . . 119.3 ?
    C11 C12 H12 . . 119.3 ?
    C12 C13 C8 . . 120.3(6) ?
    C12 C13 H13 . . 119.8 ?
    C8 C13 H13 . . 119.8 ?
    O2 C14 C15 . . 107.7(6) ?
    O2 C14 H14A . . 110.2 ?
    C15 C14 H14A . . 110.2 ?
    O2 C14 H14B . . 110.2 ?
    C15 C14 H14B . . 110.2 ?
    H14A C14 H14B . . 108.5 ?
    C14 C15 H15A . . 109.5 ?
    C14 C15 H15B . . 109.5 ?
    H15A C15 H15B . . 109.5 ?
    C14 C15 H15C . . 109.5 ?
    H15A C15 H15C . . 109.5 ?
    H15B C15 H15C . . 109.5 ?
    N1 C7 C8 . . 123.4(5) ?
    N1 C7 S1 . . 113.9(4) ?
    C8 C7 S1 . . 122.6(5) ?
    C9 O1 H1 . . 101.7 ?
    C10 O2 C14 . . 118.2(5) ?
    C1 S1 C7 . . 90.7(3) ?
loop_
    _geom_torsion_atom_site_label_1
    _geom_torsion_atom_site_label_2
    _geom_torsion_atom_site_label_3
    _geom_torsion_atom_site_label_4
    _geom_torsion_site_symmetry_1
    _geom_torsion_site_symmetry_2
    _geom_torsion_site_symmetry_3
    _geom_torsion_site_symmetry_4
    _geom_torsion
    _geom_torsion_publ_flag
    C6 C1 C2 C3 . . . . -1.2(8) ?
    S1 C1 C2 C3 . . . . -178.3(5) ?
    C1 C2 C3 C4 . . . . 1.0(9) ?
    C2 C3 C4 C5 . . . . -0.5(10) ?
    C3 C4 C5 C6 . . . . 0.1(9) ?
    C4 C5 C6 N1 . . . . -178.7(5) ?
    C4 C5 C6 C1 . . . . -0.3(8) ?
    C2 C1 C6 N1 . . . . 179.4(5) ?
    S1 C1 C6 N1 . . . . -2.9(6) ?
    C2 C1 C6 C5 . . . . 0.8(8) ?
    S1 C1 C6 C5 . . . . 178.6(4) ?
    C5 C6 N1 C7 . . . . -178.6(5) ?
    C1 C6 N1 C7 . . . . 3.0(6) ?
    C7 C8 C9 O1 . . . . -1.9(8) ?
    C13 C8 C9 O1 . . . . -179.3(5) ?
    C7 C8 C9 C10 . . . . 175.9(5) ?
    C13 C8 C9 C10 . . . . -1.5(8) ?
    O1 C9 C10 O2 . . . . -1.2(8) ?
    C8 C9 C10 O2 . . . . -179.1(5) ?
    O1 C9 C10 C11 . . . . -179.8(5) ?
    C8 C9 C10 C11 . . . . 2.3(9) ?
    O2 C10 C11 C12 . . . . 179.8(6) ?
    C9 C10 C11 C12 . . . . -1.8(9) ?
    C10 C11 C12 C13 . . . . 0.4(10) ?
    C11 C12 C13 C8 . . . . 0.5(10) ?
    C9 C8 C13 C12 . . . . 0.1(9) ?
    C7 C8 C13 C12 . . . . -177.2(6) ?
    C6 N1 C7 C8 . . . . -178.1(5) ?
    C6 N1 C7 S1 . . . . -1.6(6) ?
    C9 C8 C7 N1 . . . . 5.5(8) ?
    C13 C8 C7 N1 . . . . -177.3(5) ?
    C9 C8 C7 S1 . . . . -170.7(4) ?
    C13 C8 C7 S1 . . . . 6.6(8) ?
    C11 C10 O2 C14 . . . . -5.8(9) ?
    C9 C10 O2 C14 . . . . 175.7(5) ?
    C15 C14 O2 C10 . . . . -178.9(6) ?
    C2 C1 S1 C7 . . . . 179.0(6) ?
    C6 C1 S1 C7 . . . . 1.5(4) ?
    N1 C7 S1 C1 . . . . 0.0(4) ?
    C8 C7 S1 C1 . . . . 176.5(5) ?
loop_
    _geom_hbond_atom_site_label_D
    _geom_hbond_atom_site_label_H
    _geom_hbond_atom_site_label_A
    _geom_hbond_site_symmetry_A
    _geom_hbond_distance_DH
    _geom_hbond_distance_HA
    _geom_hbond_distance_DA
    _geom_hbond_angle_DHA
    _geom_hbond_publ_flag
    O1 H1 N1 . 0.88 1.76 2.592(6) 158 y
    C2 H2 O1 3_745 0.93 2.55 3.372(8) 148 y
