# Supplementary material for: An ortho­rhom­bic polymorph of 2-(1,3-benzothia­zol-2-yl)-6-eth­oxy­phenol
Source: Acta Crystallogr Sect E Struct Rep Online. 2012 Aug 4;68(Pt 9):o2628. doi: 10.1107/S1600536812033879 (PMC3435656; doi:10.1107/S1600536812033879)
Supplement: Supplementary file 2 [file e-68-o2628-Isup2.hkl]

# 
# h,k,l, Fc-squared, Fo-squared, sigma(Fo-squared) and status flag 
# 
data_I
_shelx_title ' THOE_0m in P2(1)2(1)2(1)  LIGHT YELLOW PRISM' 
_shelx_refln_list_code          4 
_shelx_F_calc_maximum      109.80 
_exptl_crystal_F_000       568.00 
_reflns_d_resolution_high  0.8412 
 
loop_ 
 _symmetry_equiv_pos_as_xyz 
 'x, y, z' 
 '-x+1/2, -y, z+1/2' 
 '-x, y+1/2, -z+1/2' 
 'x+1/2, -y+1/2, -z' 
 
_cell_length_a     4.8728 
_cell_length_b    11.7113 
_cell_length_c    23.3778 
_cell_angle_alpha  90.000 
_cell_angle_beta   90.000 
_cell_angle_gamma  90.000 
 
_shelx_F_squared_multiplier     1.000 
 
loop_ 
 _refln_index_h 
 _refln_index_k 
 _refln_index_l 
 _refln_F_squared_calc 
 _refln_F_squared_meas 
 _refln_F_squared_sigma 
 _refln_observed_status 
   1   1   0      511.88      557.05     24.36 o 
   2   1   0      187.54      221.57     19.92 o 
   3   1   0      540.46      502.14     37.55 o 
   0   2   0     9418.15    10627.21    397.86 o 
   1   2   0      626.98      624.22     19.80 o 
   2   2   0      147.20      187.00     36.43 o 
   3   2   0      504.84      470.47     23.95 o 
   4   2   0       38.83       45.77     13.48 o 
   1   3   0      124.18      127.03      8.06 o 
   2   3   0      985.10     1015.91     42.69 o 
   3   3   0      108.86      120.37     13.28 o 
   4   3   0        0.27       19.30     11.75 o 
   0   4   0     1652.16     1754.78     72.48 o 
   1   4   0        9.38        6.83      5.44 o 
   2   4   0       28.83       18.54      7.79 o 
   3   4   0      274.97      248.03     20.46 o 
   4   4   0       34.84       32.54     16.08 o 
   5   4   0        0.04       31.05     14.85 o 
   1   5   0       40.16       36.87      9.04 o 
   2   5   0      570.94      590.32     31.02 o 
   3   5   0       10.87       15.06     12.19 o 
   4   5   0        4.72       10.64     15.34 o 
   5   5   0        9.48       48.25     16.21 o 
   0   6   0      949.37     1142.01     75.96 o 
   1   6   0      869.90      900.92     36.00 o 
   2   6   0        4.27        4.36      7.88 o 
   3   6   0      370.21      368.74     52.83 o 
   4   6   0        0.23       28.21     17.81 o 
   5   6   0       11.19       69.53     23.63 o 
   1   7   0        1.60        3.24     10.39 o 
   2   7   0       21.46       11.78     18.87 o 
   3   7   0      142.20      119.88     27.59 o 
   4   7   0       78.02       28.58     20.91 o 
   5   7   0       26.84       21.65     21.03 o 
   0   8   0      370.80      353.82     43.30 o 
   1   8   0      233.62      248.65     47.57 o 
   2   8   0       53.84       55.18     14.55 o 
   3   8   0       45.00       29.07     22.14 o 
   4   8   0       17.06       16.45     20.66 o 
   1   9   0      131.63      148.85     30.74 o 
   2   9   0      180.23      134.33     19.72 o 
   3   9   0       91.56       50.60     24.25 o 
   4   9   0       32.71       41.20     23.38 o 
   0  10   0     1716.34     1658.77    115.30 o 
   1  10   0      161.02      213.46     27.46 o 
   2  10   0      141.07      143.94     24.74 o 
   3  10   0       12.55       11.13     24.00 o 
   4  10   0       19.93       -3.96     23.26 o 
   1  11   0      232.51      208.85     28.39 o 
   2  11   0       26.86       54.68     28.45 o 
   3  11   0        8.77       43.05     28.58 o 
   0  12   0       29.44       60.87     30.19 o 
   1  12   0       43.08       51.28     29.07 o 
   2  12   0        0.38       22.02     25.86 o 
   1  13   0        0.06        6.90     18.25 o 
   2  13   0        7.32       11.51     29.44 o 
   1   0   1       32.25       29.49      4.15 o 
  -3   1   1       42.32       54.75     19.61 o 
  -2   1   1      108.72      118.77     14.47 o 
  -1   1   1      618.75      596.31     36.00 o 
   0   1   1     3551.74     3784.25    100.98 o 
   1   1   1      612.37      587.22     26.12 o 
   2   1   1      112.05      132.88      8.20 o 
   3   1   1       44.82       49.73     11.75 o 
  -4   2   1      172.01      202.03     21.53 o 
  -3   2   1      125.27      133.89     15.46 o 
  -2   2   1     1383.24     1274.76     77.69 o 
  -1   2   1      131.43      140.98     12.82 o 
   0   2   1      614.50      676.41     20.88 o 
   1   2   1      134.37      143.62      7.73 o 
   2   2   1     1394.03     1340.42     54.40 o 
   3   2   1      127.12      133.59     12.82 o 
   4   2   1      171.83      146.97     20.54 o 
  -4   3   1       29.18       38.85     14.47 o 
  -3   3   1      125.93      157.33     25.36 o 
  -2   3   1        3.68        3.68      2.78 o 
  -1   3   1      645.89      653.80     21.48 o 
   0   3   1      248.02      252.71     12.01 o 
   1   3   1      643.55      649.64     33.04 o 
   2   3   1        4.61        0.56      4.71 o 
   3   3   1      128.37      145.90     14.66 o 
   4   3   1       31.61       24.50     12.87 o 
   5   3   1       30.74       68.04     15.46 o 
  -5   4   1       15.87       61.12     16.70 o 
  -4   4   1      106.67       95.51     20.04 o 
  -3   4   1      141.53      144.76     30.06 o 
  -2   4   1     1473.54     1533.99     51.90 o 
  -1   4   1      314.32      344.90     17.51 o 
   0   4   1     1850.01     2088.70     59.91 o 
   1   4   1      336.76      367.48     17.40 o 
   2   4   1     1483.26     1585.47     53.26 o 
   3   4   1      148.92      149.19     16.16 o 
   4   4   1      107.68       94.15     21.16 o 
   5   4   1       16.15       38.72     16.33 o 
  -4   5   1        6.64        1.36     14.85 o 
  -3   5   1      259.02      285.91     34.76 o 
  -2   5   1      234.95      277.15     16.00 o 
  -1   5   1      188.15      215.65     22.19 o 
   0   5   1      412.76      429.85     22.45 o 
   1   5   1      188.22      197.15     14.25 o 
   2   5   1      233.76      257.50     20.12 o 
   3   5   1      258.76      285.96     20.58 o 
   4   5   1        6.63      -11.88     14.72 o 
   5   5   1       12.43       20.66     15.84 o 
  -5   6   1       11.49       44.04     20.54 o 
  -4   6   1       18.72       20.29     18.43 o 
  -3   6   1      128.13      118.35     14.07 o 
  -2   6   1     1005.93      976.23     37.69 o 
  -1   6   1       32.72       20.35      8.21 o 
   0   6   1      207.01      199.06     19.81 o 
   1   6   1       35.91       30.43      8.33 o 
   2   6   1      993.14     1010.10     60.50 o 
   3   6   1      127.54      158.47     15.66 o 
   4   6   1       18.22       35.63     19.92 o 
  -5   7   1       22.71       37.86     22.39 o 
  -4   7   1       60.37       66.06     24.62 o 
  -3   7   1       18.11       -1.98     17.44 o 
  -2   7   1       58.12       77.08     17.76 o 
  -1   7   1      215.58      243.00     24.43 o 
   0   7   1      639.13      650.59     37.26 o 
   1   7   1      215.68      217.41     22.63 o 
   2   7   1       60.75       47.37     14.72 o 
   3   7   1       17.97        5.32     17.07 o 
   4   7   1       59.73       30.80     21.53 o 
   5   7   1       22.84       70.02     23.51 o 
  -4   8   1       40.49        7.05     19.92 o 
  -3   8   1       25.63        5.69     20.41 o 
  -2   8   1      845.05      804.28     35.33 o 
  -1   8   1      172.28      155.64     20.42 o 
   0   8   1       69.67       73.74     16.36 o 
   1   8   1      171.02      152.97     20.45 o 
   2   8   1      838.34      798.05     44.16 o 
   3   8   1       24.01       27.22     21.77 o 
   4   8   1       41.68       84.37     26.47 o 
  -4   9   1       10.85        8.04     20.66 o 
  -3   9   1       12.64       45.16     23.51 o 
  -2   9   1       59.80       55.11     14.92 o 
  -1   9   1      164.05      157.08     33.96 o 
   0   9   1      474.10      423.73     36.31 o 
   1   9   1      162.53      143.49     21.71 o 
   2   9   1       59.55       49.37     21.22 o 
   3   9   1       12.12       12.37     20.91 o 
   4   9   1       11.00       22.39     22.14 o 
  -4  10   1        5.46        9.53     24.00 o 
  -3  10   1       87.51      123.59     33.65 o 
  -2  10   1       30.44       16.54     13.24 o 
  -1  10   1      670.84      681.88     47.25 o 
   0  10   1       20.40       10.94     14.52 o 
   1  10   1      673.02      719.45     48.14 o 
   2  10   1       30.59       36.23     14.58 o 
   3  10   1       87.17       64.08     29.44 o 
   4  10   1        5.39       12.12     23.13 o 
  -3  11   1       21.19        5.81     24.25 o 
  -2  11   1        0.40        6.93     23.75 o 
  -1  11   1        0.71       11.43     16.58 o 
   0  11   1       51.50       43.43     19.68 o 
   1  11   1        0.77        9.82     15.63 o 
   2  11   1        0.45        5.44     22.39 o 
  -2  12   1       76.89       91.55     33.16 o 
  -1  12   1        1.66       -9.30     16.58 o 
   0  12   1       35.31       61.46     21.28 o 
   1  12   1        1.69       20.42     17.79 o 
   2  12   1       76.96       70.52     31.05 o 
  -2  13   1        2.52       10.64     30.43 o 
  -1  13   1        1.29      -12.11     17.45 o 
   0  13   1        0.42       -6.47     17.56 o 
   1  13   1        1.21       13.56     18.85 o 
   2  13   1        2.48       11.88     30.68 o 
   0   0   2     7312.22     5652.79    211.18 o 
   1   0   2     2036.64     1777.04     48.20 o 
   2   0   2       34.22       14.57     22.27 o 
  -3   1   2      360.72      373.78     18.35 o 
  -2   1   2      145.47      128.42     15.71 o 
  -1   1   2      663.74      670.82     37.98 o 
   0   1   2     1568.35     1562.16     42.54 o 
   1   1   2      667.56      636.22     18.99 o 
   2   1   2      149.47      157.33      9.21 o 
   3   1   2      354.93      369.66     28.08 o 
  -4   2   2       24.82       26.72     12.25 o 
  -3   2   2     1047.84     1034.24     43.81 o 
  -2   2   2      359.53      388.31     25.61 o 
  -1   2   2     2879.58     2861.38     90.84 o 
   0   2   2    11306.18    12177.14    322.05 o 
   1   2   2     2886.46     2845.30     77.83 o 
   2   2   2      366.82      396.62     16.55 o 
   3   2   2     1030.85      993.16     43.86 o 
   4   2   2       23.98       28.45     11.88 o 
  -4   3   2       25.24       33.90     13.86 o 
  -3   3   2      279.60      281.95     30.19 o 
  -2   3   2      345.03      349.15     14.51 o 
  -1   3   2      151.58      184.62      9.82 o 
   0   3   2      298.75      331.62     18.14 o 
   1   3   2      153.50      158.44      9.80 o 
   2   3   2      348.27      353.78     16.76 o 
   3   3   2      272.78      276.11     20.26 o 
   4   3   2       25.38       28.45     14.23 o 
   5   3   2      125.82      174.19     24.25 o 
  -5   4   2        0.92       45.28     15.96 o 
  -3   4   2       73.06       66.19     18.31 o 
  -2   4   2      608.55      634.84     24.13 o 
  -1   4   2      311.88      333.12     14.79 o 
   0   4   2     2680.37     2719.62     88.45 o 
   1   4   2      309.63      302.00     17.59 o 
   2   4   2      595.61      587.62     25.01 o 
   3   4   2       70.34       63.29     12.03 o 
   4   4   2       58.23       35.01     16.70 o 
   5   4   2        0.77       37.61     16.08 o 
  -5   5   2        1.72       43.18     15.59 o 
  -4   5   2        2.25       16.33     16.45 o 
  -3   5   2      100.30       91.30     22.02 o 
  -2   5   2      200.03      221.19     24.99 o 
  -1   5   2      647.96      718.86     28.61 o 
   0   5   2      530.90      659.27     28.33 o 
   1   5   2      646.78      636.42     34.83 o 
   2   5   2      199.13      164.76     16.38 o 
   3   5   2       99.85       94.68     12.50 o 
   4   5   2        1.58        4.08     16.21 o 
   5   5   2        1.75       12.12     16.58 o 
  -5   6   2        8.26       41.69     19.79 o 
  -4   6   2       31.55       19.18     19.05 o 
  -3   6   2      227.73      245.05     26.29 o 
  -2   6   2       35.05       33.76      7.74 o 
  -1   6   2     1777.05     1864.64     65.36 o 
   0   6   2      838.05      869.90     44.00 o 
   1   6   2     1784.24     1884.37     80.44 o 
   2   6   2       31.13       39.69     10.42 o 
   3   6   2      232.33      228.76     20.66 o 
   4   6   2       29.45       47.63     20.41 o 
   5   6   2        8.44        2.97     20.04 o 
  -4   7   2       18.98       13.73     20.04 o 
  -3   7   2      113.70       88.95     25.49 o 
  -2   7   2       77.01       73.27     12.88 o 
  -1   7   2      130.98      142.24     18.56 o 
   0   7   2      134.81      125.65     17.91 o 
   1   7   2      129.55      139.19     18.54 o 
   2   7   2       76.75       72.77     13.98 o 
   3   7   2      115.66      102.81     25.49 o 
   4   7   2       18.87      -12.00     16.95 o 
  -4   8   2       45.82       48.00     22.89 o 
  -3   8   2      208.70      186.69     35.14 o 
  -2   8   2      184.48      190.48     18.67 o 
  -1   8   2      132.79      145.10     32.48 o 
   0   8   2      133.63      150.03     20.54 o 
   1   8   2      136.32      151.44     30.31 o 
   2   8   2      185.51      176.49     21.27 o 
   3   8   2      213.56      210.07     36.62 o 
   4   8   2       46.32       12.50     19.79 o 
  -4   9   2        7.55       12.00     21.03 o 
  -3   9   2       19.04       41.20     22.52 o 
  -2   9   2      114.11      117.53     26.97 o 
  -1   9   2      209.46      213.79     32.91 o 
   0   9   2        0.02        7.06     13.11 o 
   1   9   2      209.21      206.52     40.15 o 
   2   9   2      113.20       82.38     17.65 o 
   3   9   2       19.63       -7.42     18.80 o 
   4   9   2        7.69       28.21     23.13 o 
  -4  10   2       34.11       30.56     27.09 o 
  -3  10   2       14.46      -34.39     17.20 o 
  -2  10   2      105.42      108.27     21.34 o 
  -1  10   2       24.93       67.29     18.31 o 
   0  10   2      301.98      295.97     32.10 o 
   1  10   2       25.80       47.50     16.64 o 
   2  10   2      107.21      130.89     21.08 o 
   3  10   2       14.55        2.23     23.88 o 
   4  10   2       33.36       40.33     26.85 o 
  -3  11   2        5.82       11.75     24.74 o 
  -2  11   2       18.38        3.59     23.75 o 
  -1  11   2       30.05       22.16     16.62 o 
   0  11   2      237.49      219.73     30.13 o 
   1  11   2       30.04       57.07     18.49 o 
   2  11   2       18.71       51.96     29.69 o 
   3  11   2        5.27       17.81     24.74 o 
  -2  12   2        6.57       20.54     26.35 o 
  -1  12   2       24.37       16.02     30.99 o 
   0  12   2       37.16       65.20     21.25 o 
   1  12   2       23.98       32.29     18.60 o 
   2  12   2        6.64       19.05     26.72 o 
  -2  13   2        9.54       63.34     36.50 o 
  -1  13   2        3.10        2.01     18.44 o 
   0  13   2        0.43       13.68     41.01 o 
   1  13   2        2.98       28.49     19.44 o 
   2  13   2        9.79       24.74     33.65 o 
   1   0   3     7999.71     6767.29    181.41 o 
   2   0   3        1.35        2.88      2.97 o 
   3   0   3      529.09      522.08     24.27 o 
  -3   1   3       75.29       80.29     13.86 o 
  -2   1   3      214.78      225.97     16.39 o 
  -1   1   3    12038.24    11046.50    334.09 o 
   0   1   3        0.96        2.57      2.79 o 
   1   1   3    12055.77    10872.91    289.12 o 
   2   1   3      214.02      207.96     13.73 o 
   3   1   3       71.07       67.45      9.79 o 
   4   1   3      103.75      111.47     20.54 o 
  -4   2   3      100.30       90.68     16.58 o 
  -3   2   3      553.30      498.57     39.22 o 
  -2   2   3      803.49      728.93     49.11 o 
  -1   2   3     5059.76     5218.61    139.96 o 
   0   2   3     2179.99     2197.66     60.46 o 
   1   2   3     5040.49     5234.12    139.89 o 
   2   2   3      799.72      750.27     29.09 o 
   3   2   3      551.88      581.84     63.90 o 
   4   2   3       97.05       96.62     17.44 o 
  -4   3   3      228.23      245.82     27.34 o 
  -3   3   3      371.90      363.72     36.00 o 
  -2   3   3       59.26       57.74      5.00 o 
  -1   3   3        1.17        0.31      4.69 o 
   0   3   3      110.06      137.31     10.51 o 
   1   3   3        1.06        3.20      4.61 o 
   2   3   3       59.40       43.66      7.38 o 
   3   3   3      375.69      376.12     23.29 o 
   4   3   3      227.63      228.25     28.70 o 
   5   3   3       58.97       50.97     17.44 o 
  -5   4   3       23.13       44.91     16.21 o 
  -4   4   3       74.73       76.83     19.05 o 
  -3   4   3       47.51       33.16     16.83 o 
  -2   4   3      102.39      124.91     10.72 o 
  -1   4   3      547.69      557.08     23.75 o 
   0   4   3      467.77      469.73     18.54 o 
   1   4   3      573.02      571.29     23.93 o 
   2   4   3      108.18      111.80     10.59 o 
   3   4   3       49.40       49.92      8.58 o 
   4   4   3       74.01       34.15     17.44 o 
   5   4   3       23.43       43.67     17.44 o 
  -5   5   3        0.89       62.35     16.95 o 
  -4   5   3       10.59        3.96     15.84 o 
  -3   5   3       18.58       28.91     17.51 o 
  -2   5   3      234.43      281.65     16.18 o 
  -1   5   3      407.07      487.85     33.43 o 
   0   5   3       74.66       83.98     13.23 o 
   1   5   3      408.43      414.18     27.95 o 
   2   5   3      233.57      235.44     19.79 o 
   3   5   3       19.95       31.13     13.61 o 
   4   5   3       10.39       -5.32     15.34 o 
   5   5   3        0.93       30.06     19.30 o 
  -5   6   3       19.64       45.28     20.66 o 
  -4   6   3       14.38       12.25     18.31 o 
  -3   6   3      118.76      119.15     10.62 o 
  -2   6   3      258.08      301.06     33.84 o 
  -1   6   3      796.44      862.02     34.47 o 
   0   6   3        1.64        4.42      9.39 o 
   1   6   3      791.10      770.75     83.20 o 
   2   6   3      247.27      233.73     21.54 o 
   3   6   3      116.43      109.77     14.74 o 
   4   6   3       15.52       34.27     19.30 o 
   5   6   3       20.07       30.43     20.91 o 
  -4   7   3      164.44      139.67     30.56 o 
  -3   7   3      129.44      136.58     29.69 o 
  -2   7   3       63.91       66.62     10.61 o 
  -1   7   3      186.36      198.23     21.75 o 
   0   7   3        7.34        3.93      9.88 o 
   1   7   3      186.30      182.96     21.03 o 
   2   7   3       63.75       69.15     13.55 o 
   3   7   3      128.68      142.02     29.69 o 
   4   7   3      165.18      169.37     32.04 o 
  -4   8   3       47.00       78.31     26.85 o 
  -3   8   3       34.94       21.65     19.92 o 
  -2   8   3      656.94      583.44     37.95 o 
  -1   8   3      312.97      353.13     30.62 o 
   0   8   3      278.22      270.94     28.33 o 
   1   8   3      314.17      376.58     66.43 o 
   2   8   3      647.34      608.30     39.22 o 
   3   8   3       34.26       23.26     20.78 o 
   4   8   3       48.83       25.49     20.41 o 
  -4   9   3       28.28       17.69     21.77 o 
  -3   9   3      108.36       82.89     28.21 o 
  -2   9   3       31.11       39.19     20.72 o 
  -1   9   3      129.41      167.81     23.13 o 
   0   9   3       52.37       54.60     16.84 o 
   1   9   3      129.52      127.88     20.73 o 
   2   9   3       31.15       27.77     19.05 o 
   3   9   3      110.10      106.02     31.18 o 
   4   9   3       27.85       17.94     21.53 o 
  -3  10   3       63.04      113.20     32.54 o 
  -2  10   3       47.43       76.36     17.46 o 
  -1  10   3      539.17      482.69     40.85 o 
   0  10   3      470.08      429.73     39.00 o 
   1  10   3      541.42      518.37     41.34 o 
   2  10   3       48.66       41.68     16.21 o 
   3  10   3       63.51       53.82     28.70 o 
  -3  11   3       13.66       25.49     25.61 o 
  -2  11   3        2.37      -16.33     21.28 o 
  -1  11   3      113.31      102.70     22.68 o 
   0  11   3      242.60      231.97     30.77 o 
   1  11   3      113.92      124.90     22.86 o 
   2  11   3        2.14       -1.11     23.38 o 
   3  11   3       13.45       -2.72     24.62 o 
  -2  12   3       98.53       92.91     33.53 o 
  -1  12   3       28.44       28.95     18.68 o 
   0  12   3      416.56      420.43     41.44 o 
   1  12   3       28.44       18.78     17.08 o 
   2  12   3       96.14       78.68     31.92 o 
  -1  13   3        7.21       14.95     18.49 o 
   0  13   3       11.29       12.37     18.60 o 
   1  13   3        7.04       20.97     18.22 o 
   0   0   4      542.36      480.36     22.04 o 
   1   0   4       88.36       79.31      9.16 o 
   2   0   4      651.94      633.18     19.77 o 
   3   0   4       86.77       96.50     12.25 o 
  -3   1   4       34.55       24.05     10.21 o 
  -2   1   4       97.33      108.23      9.17 o 
  -1   1   4    10998.33     9849.98    316.35 o 
   0   1   4      929.96      883.50     25.90 o 
   1   1   4    11015.89     9962.89    261.64 o 
   2   1   4       96.20      105.34      8.17 o 
   3   1   4       32.49       31.97      5.51 o 
   4   1   4      172.61      164.54     19.92 o 
  -4   2   4      194.43      195.96     23.38 o 
  -3   2   4      380.28      367.31     32.29 o 
  -2   2   4      627.82      635.44     21.01 o 
  -1   2   4     8364.24     7828.43    208.43 o 
   0   2   4      951.46      909.12     27.27 o 
   1   2   4     8418.51     7832.77    208.41 o 
   2   2   4      637.48      674.14     30.22 o 
   3   2   4      388.00      341.30     15.82 o 
   4   2   4      195.56      185.45     23.75 o 
  -4   3   4       53.17       73.86     17.44 o 
  -3   3   4      137.41      166.40     23.51 o 
  -2   3   4      374.27      365.39     17.83 o 
  -1   3   4      453.51      489.28     17.38 o 
   0   3   4      419.29      419.96     16.24 o 
   1   3   4      453.94      434.74     18.30 o 
   2   3   4      374.41      370.32     17.77 o 
   3   3   4      138.86      132.85     12.72 o 
   4   3   4       52.28       88.08     19.05 o 
   5   3   4      111.90       93.53     19.30 o 
  -5   4   4       14.20       60.74     17.32 o 
  -4   4   4       54.83       56.41     18.06 o 
  -3   4   4        3.01        4.73      6.15 o 
  -2   4   4     1051.31     1013.29     45.04 o 
  -1   4   4     1088.67     1245.77     43.59 o 
   0   4   4      904.99      961.44     36.26 o 
   1   4   4     1112.17     1199.49     43.70 o 
   2   4   4     1052.70      999.41     37.33 o 
   3   4   4        2.31        2.68      6.95 o 
   4   4   4       55.17       48.50     17.81 o 
   5   4   4       14.11       15.46     17.20 o 
  -5   5   4        0.74       73.73     18.56 o 
  -4   5   4       51.99       80.17     22.64 o 
  -3   5   4      105.96      102.35     11.96 o 
  -2   5   4        2.55        9.06      6.16 o 
  -1   5   4      237.99      275.34     17.15 o 
   0   5   4      323.47      386.18     27.11 o 
   1   5   4      237.66      221.16     20.28 o 
   2   5   4        3.05        7.17      8.47 o 
   3   5   4      105.60      132.89     20.10 o 
   4   5   4       50.41       52.70     19.67 o 
   5   5   4        0.70       39.84     20.54 o 
  -5   6   4       30.58       76.21     23.13 o 
  -4   6   4        4.08       -0.87     17.20 o 
  -3   6   4      143.27      125.13     14.62 o 
  -2   6   4       60.94       71.76     14.46 o 
  -1   6   4      101.47      152.44     18.99 o 
   0   6   4      357.56      356.65     40.08 o 
   1   6   4       92.76       92.88     15.41 o 
   2   6   4       59.73       55.28     12.28 o 
   3   6   4      146.37      158.81     53.20 o 
   4   6   4        4.82       21.90     18.19 o 
   5   6   4       30.87       50.35     21.90 o 
  -4   7   4       45.07       40.33     21.53 o 
  -3   7   4      214.71      245.33     36.62 o 
  -2   7   4       11.80       25.62     10.62 o 
  -1   7   4       41.84       44.63     17.75 o 
   0   7   4      189.42      217.22     22.65 o 
   1   7   4       40.89       57.46     13.99 o 
   2   7   4       12.02        9.12     10.02 o 
   3   7   4      212.85      160.21     31.92 o 
   4   7   4       45.14       31.05     21.28 o 
  -4   8   4       89.47       94.02     27.34 o 
  -3   8   4       98.74      111.96     28.83 o 
  -2   8   4      476.71      443.22     33.86 o 
  -1   8   4     1020.30      980.25     51.76 o 
   0   8   4       75.89       51.30     36.12 o 
   1   8   4     1025.95      955.09     51.41 o 
   2   8   4      474.89      440.72     34.15 o 
   3   8   4      101.32       84.13     26.60 o 
   4   8   4       88.23      107.51     28.70 o 
  -4   9   4        0.09       17.44     22.64 o 
  -3   9   4       13.54        6.93     21.53 o 
  -2   9   4       73.60      109.36     30.43 o 
  -1   9   4      122.57       90.74     18.85 o 
   0   9   4        8.90       26.17     26.10 o 
   1   9   4      121.95      116.96     20.06 o 
   2   9   4       72.01       67.58     22.02 o 
   3   9   4       13.83       18.68     22.76 o 
   4   9   4        0.02        9.53     21.16 o 
  -3  10   4       13.76      -14.97     20.66 o 
  -2  10   4      139.32      108.35     26.04 o 
  -1  10   4       43.74       36.60     17.25 o 
   0  10   4        0.08      -10.33     14.87 o 
   1  10   4       42.32        0.46     25.05 o 
   2  10   4      142.49      116.10     20.71 o 
   3  10   4       13.72        7.42     23.63 o 
  -3  11   4        6.19       61.36     29.57 o 
  -2  11   4        8.96      -18.56     20.54 o 
  -1  11   4        4.87       -0.20     19.18 o 
   0  11   4       11.03        4.15     24.43 o 
   1  11   4        5.11       13.73     16.08 o 
   2  11   4        8.58       -2.47     24.37 o 
   3  11   4        6.09       42.56     28.33 o 
  -2  12   4        4.30        8.54     27.84 o 
  -1  12   4       52.02       76.92     34.52 o 
   0  12   4        1.13       34.06     19.61 o 
   1  12   4       52.77       45.45     19.73 o 
   2  12   4        4.32       -3.84     26.47 o 
  -1  13   4        9.12       52.85     20.29 o 
   0  13   4       24.46       32.75     20.38 o 
   1  13   4        9.38       55.95     20.55 o 
   1   0   5       39.99       36.73      6.55 o 
   2   0   5       61.64       76.92      6.69 o 
   3   0   5      223.17      224.69     16.12 o 
   4   0   5       46.61       54.43     15.96 o 
  -3   1   5       44.82       50.18      8.77 o 
  -2   1   5      352.58      338.50     19.46 o 
  -1   1   5     5628.22     5214.82    174.57 o 
   0   1   5     3576.83     3126.79     97.81 o 
   1   1   5     5623.17     5239.71    150.85 o 
   2   1   5      351.24      346.45     15.16 o 
   3   1   5       43.04       35.70      9.53 o 
   4   1   5        1.92        1.61     10.14 o 
  -4   2   5      295.16      333.29     30.06 o 
  -3   2   5       91.65      113.25     10.97 o 
  -2   2   5      938.50      892.23     31.78 o 
  -1   2   5     3495.60     3161.67     87.60 o 
   0   2   5        9.66        6.28      5.10 o 
   1   2   5     3474.01     3247.84     87.74 o 
   2   2   5      910.28      883.43     31.17 o 
   3   2   5       91.08       89.52      9.06 o 
   4   2   5      294.58      251.76     28.83 o 
   5   2   5       23.88        4.33     12.25 o 
  -4   3   5      226.17      220.95     27.34 o 
  -3   3   5       61.60       60.93     15.53 o 
  -2   3   5     1001.64     1031.51     37.11 o 
  -1   3   5      531.30      522.26     19.36 o 
   0   3   5     1501.08     1560.91     45.33 o 
   1   3   5      528.53      575.93     22.38 o 
   2   3   5     1011.87      993.04     45.01 o 
   3   3   5       63.00       73.01     13.41 o 
   4   3   5      226.77      221.20     27.96 o 
   5   3   5       13.73       21.90     16.58 o 
  -5   4   5       53.69      135.47     22.64 o 
  -4   4   5      120.79      125.69     23.51 o 
  -3   4   5      105.00       71.38     19.67 o 
  -2   4   5      136.83      156.39     20.09 o 
  -1   4   5     2544.26     2660.79    107.46 o 
   0   4   5        0.57       -5.68      5.42 o 
   1   4   5     2561.55     2675.09    150.68 o 
   2   4   5      131.73      138.01     15.02 o 
   3   4   5       99.58       93.39     11.11 o 
   4   4   5      118.63      140.91     24.50 o 
   5   4   5       54.15       91.80     22.76 o 
  -5   5   5        0.87       60.00     18.19 o 
  -4   5   5        9.99       -5.44     15.09 o 
  -3   5   5        2.45       -1.43      5.28 o 
  -2   5   5      115.64      129.95     11.64 o 
  -1   5   5      252.94      309.18     29.56 o 
   0   5   5      756.78      857.47     42.60 o 
   1   5   5      255.82      287.59     24.00 o 
   2   5   5      114.86       75.51     13.31 o 
   3   5   5        3.25       -3.69      9.48 o 
   4   5   5       10.18       26.23     16.95 o 
   5   5   5        0.73        0.74     16.58 o 
  -5   6   5       48.88      109.12     24.99 o 
  -4   6   5       22.14        9.90     18.43 o 
  -3   6   5       63.12       71.38     24.12 o 
  -2   6   5       98.75      110.87     25.67 o 
  -1   6   5      644.07      646.95     36.33 o 
   0   6   5      599.37      633.19     36.29 o 
   1   6   5      641.16      653.15     36.33 o 
   2   6   5       97.24      106.89     26.04 o 
   3   6   5       62.96       92.22     21.90 o 
   4   6   5       23.62       30.56     19.05 o 
   5   6   5       49.76       28.83     19.79 o 
  -4   7   5       45.64       61.61     22.39 o 
  -3   7   5       56.20       79.05     25.24 o 
  -2   7   5       86.66       73.27     12.92 o 
  -1   7   5       20.32        3.15     12.56 o 
   0   7   5       13.83       25.42     12.05 o 
   1   7   5       20.50       23.66     11.71 o 
   2   7   5       83.49       68.38     14.97 o 
   3   7   5       55.95       46.52     22.14 o 
   4   7   5       44.54       29.07     22.14 o 
  -4   8   5      125.24      118.15     27.71 o 
  -3   8   5       39.77       45.28     24.62 o 
  -2   8   5      499.08      500.97     36.02 o 
  -1   8   5      136.34      165.19     22.28 o 
   0   8   5      122.88      108.58     18.76 o 
   1   8   5      140.07      169.39     22.23 o 
   2   8   5      494.76      433.82     34.49 o 
   3   8   5       40.67       27.96     22.39 o 
   4   8   5      124.60       46.52     25.73 o 
  -4   9   5        1.53       20.78     22.64 o 
  -3   9   5      102.63      119.88     32.91 o 
  -2   9   5       11.11       30.73     26.35 o 
  -1   9   5      174.17      200.36     43.36 o 
   0   9   5       37.50       13.35     13.74 o 
   1   9   5      175.84      195.49     26.60 o 
   2   9   5       10.92        3.44     12.52 o 
   3   9   5      105.56      110.85     32.78 o 
   4   9   5        1.39      -11.38     20.54 o 
  -3  10   5       39.72       33.28     25.98 o 
  -2  10   5       25.94       17.82     14.62 o 
  -1  10   5      114.73       99.83     34.70 o 
   0  10   5      169.64      146.98     25.14 o 
   1  10   5      109.00      104.10     21.10 o 
   2  10   5       25.38       35.52     24.00 o 
   3  10   5       39.72       20.54     25.24 o 
  -3  11   5       20.47       21.77     26.60 o 
  -2  11   5       10.72       42.68     27.84 o 
  -1  11   5      106.53       62.51     20.42 o 
   0  11   5       40.80       44.05     18.46 o 
   1  11   5      106.81      117.94     45.65 o 
   2  11   5       10.45        4.21     25.61 o 
   3  11   5       20.83      -12.74     22.52 o 
  -2  12   5       49.91       66.68     35.75 o 
  -1  12   5       50.71       42.01     20.39 o 
   0  12   5      374.64      409.87     42.29 o 
   1  12   5       50.47       65.13     21.06 o 
   2  12   5       49.04       40.70     33.28 o 
  -1  13   5        8.35       11.89     17.65 o 
   0  13   5       21.32       27.72     24.62 o 
   1  13   5        8.13       28.44     17.67 o 
   0   0   6      146.47      129.16     11.59 o 
   1   0   6      318.40      321.86     13.73 o 
   2   0   6     1505.42     1443.35     57.53 o 
   3   0   6        0.36        0.43      5.60 o 
   4   0   6      304.03      287.39     25.11 o 
  -3   1   6      238.76      245.92     18.06 o 
  -2   1   6      310.98      327.00     14.52 o 
  -1   1   6      233.74      231.23     11.60 o 
   0   1   6       32.78       31.94      5.45 o 
   1   1   6      234.22      255.28     19.93 o 
   2   1   6      304.16      332.91     16.11 o 
   3   1   6      239.46      217.55     17.34 o 
   4   1   6      110.98      117.28     18.56 o 
  -4   2   6       97.34      101.94     20.78 o 
  -3   2   6      165.03      161.58     15.45 o 
  -2   2   6      929.80      887.44     52.28 o 
  -1   2   6     3900.12     3408.90    106.57 o 
   0   2   6      411.09      409.71     15.81 o 
   1   2   6     3893.50     3532.18     94.79 o 
   2   2   6      921.18      927.39     55.26 o 
   3   2   6      160.82      159.44     14.96 o 
   4   2   6       99.01       77.07     18.31 o 
   5   2   6        5.75        6.68     14.23 o 
  -4   3   6      133.14      140.54     23.63 o 
  -3   3   6       51.63       53.65     14.41 o 
  -2   3   6       27.44       39.19      7.74 o 
  -1   3   6      416.30      419.82     20.21 o 
   0   3   6      412.40      407.32     16.61 o 
   1   3   6      421.01      442.16     19.71 o 
   2   3   6       27.57       47.17      8.30 o 
   3   3   6       53.27       41.48      8.77 o 
   4   3   6      132.41      112.58     21.53 o 
   5   3   6       78.09       79.18     19.55 o 
  -5   4   6        5.10       34.39     16.33 o 
  -4   4   6      101.30      137.20     23.63 o 
  -3   4   6       41.28       40.05      9.61 o 
  -2   4   6      572.68      564.98     50.04 o 
  -1   4   6     1069.40     1138.58     41.61 o 
   0   4   6     2145.10     2105.33     99.10 o 
   1   4   6     1087.63     1106.16     49.44 o 
   2   4   6      579.29      503.55     29.23 o 
   3   4   6       38.41       23.78     10.93 o 
   4   4   6       97.25       81.03     21.53 o 
   5   4   6        4.74       16.70     15.46 o 
  -5   5   6        4.32       59.01     19.42 o 
  -4   5   6      236.25      256.34     34.64 o 
  -3   5   6       60.18       66.80      8.67 o 
  -2   5   6       20.75       20.14      8.33 o 
  -1   5   6     1125.99     1189.09     92.35 o 
   0   5   6     1465.63     1836.55    111.84 o 
   1   5   6     1126.80     1205.80     55.11 o 
   2   5   6       19.10       15.44     10.02 o 
   3   5   6       59.87       41.43     13.55 o 
   4   5   6      234.72      254.85     34.89 o 
   5   5   6        4.22       15.84     18.56 o 
  -5   6   6       12.01       94.52     23.13 o 
  -4   6   6      100.32      112.21     25.49 o 
  -3   6   6      196.98      140.79     30.06 o 
  -2   6   6      237.13      263.00     24.75 o 
  -1   6   6      386.00      384.50     29.43 o 
   0   6   6     1052.22     1259.12    130.15 o 
   1   6   6      372.87      408.77     30.15 o 
   2   6   6      242.00      210.42     27.90 o 
   3   6   6      200.09      210.72     26.66 o 
   4   6   6      103.56       31.92     21.65 o 
   5   6   6       12.66       41.94     21.53 o 
  -4   7   6       62.30       60.00     23.13 o 
  -3   7   6      312.30      240.38     39.84 o 
  -2   7   6       27.29       44.84      9.69 o 
  -1   7   6      186.92      186.58     22.76 o 
   0   7   6       15.44        4.59     10.53 o 
   1   7   6      185.33      169.81     21.13 o 
   2   7   6       27.49       21.35     11.67 o 
   3   7   6      307.24      344.30     43.80 o 
   4   7   6       62.11       38.10     23.38 o 
  -4   8   6       23.21       48.62     23.51 o 
  -3   8   6       46.21       60.37     25.86 o 
  -2   8   6      382.51      356.81     30.37 o 
  -1   8   6      174.92      145.34     21.16 o 
   0   8   6       21.44        1.97     11.87 o 
   1   8   6      179.78      210.64     24.02 o 
   2   8   6      388.83      347.47     30.25 o 
   3   8   6       45.55       51.09     24.12 o 
   4   8   6       22.43        3.84     22.02 o 
  -4   9   6       19.19       50.35     25.61 o 
  -3   9   6       29.10       24.87     23.01 o 
  -2   9   6       72.55       99.99     20.47 o 
  -1   9   6       29.86       50.72     17.07 o 
   0   9   6        5.58        2.60     13.38 o 
   1   9   6       30.19       23.88     14.48 o 
   2   9   6       73.05       69.15     17.00 o 
   3   9   6       28.49       16.45     23.13 o 
   4   9   6       20.01        9.03     22.27 o 
  -3  10   6       73.96      106.15     33.16 o 
  -2  10   6      205.67      251.64     57.53 o 
  -1  10   6       92.01       72.53     19.55 o 
   0  10   6      162.54      160.82     25.24 o 
   1  10   6       90.20      100.14     20.84 o 
   2  10   6      206.72      217.38     31.42 o 
   3  10   6       74.26       54.06     27.34 o 
  -3  11   6       11.66       44.04     30.19 o 
  -2  11   6        0.37        5.94     27.22 o 
  -1  11   6        8.98       36.94     18.93 o 
   0  11   6       10.30       22.47     17.49 o 
   1  11   6        9.24       30.19     16.76 o 
   2  11   6        0.47      -32.66     21.53 o 
   3  11   6       11.49       70.27     32.17 o 
  -2  12   6       17.87       -1.24     28.95 o 
  -1  12   6      114.18      114.70     30.87 o 
   0  12   6        0.00        0.61     17.32 o 
   1  12   6      111.32      124.25     24.13 o 
   2  12   6       17.81      -30.19     24.74 o 
  -1  13   6       30.05       27.61     20.38 o 
   0  13   6       83.05       47.33     38.60 o 
   1  13   6       30.48       43.99     31.98 o 
   1   0   7     1353.32     1190.31     45.23 o 
   2   0   7     1760.42     1770.32     68.27 o 
   3   0   7      114.33      128.90     14.34 o 
   4   0   7      106.91       94.64     16.45 o 
  -3   1   7       40.82       43.96      8.58 o 
  -2   1   7     1613.54     1637.13     94.15 o 
  -1   1   7       30.15       27.59      6.52 o 
   0   1   7      747.75      693.78     23.05 o 
   1   1   7       30.26       34.40      6.87 o 
   2   1   7     1623.74     1748.95     56.32 o 
   3   1   7       41.45       22.27     17.07 o 
   4   1   7       25.00       24.50     12.87 o 
  -4   2   7      260.93      203.39     27.59 o 
  -3   2   7       82.73       81.92     14.79 o 
  -2   2   7     1147.44     1086.21     59.46 o 
  -1   2   7      274.77      293.75     36.11 o 
   0   2   7     2165.10     1982.74     56.42 o 
   1   2   7      275.25      285.07     15.91 o 
   2   2   7     1146.94     1061.67     38.18 o 
   3   2   7       84.91       65.56     11.77 o 
   4   2   7      268.05      231.97     27.84 o 
   5   2   7       28.69       20.78     15.71 o 
  -4   3   7       19.41       24.62     16.33 o 
  -3   3   7      149.30      167.41     31.36 o 
  -2   3   7     1464.67     1484.78     73.68 o 
  -1   3   7      181.21      180.72     13.29 o 
   0   3   7      478.79      449.00     22.42 o 
   1   3   7      180.42      193.86     15.91 o 
   2   3   7     1478.15     1508.30     51.36 o 
   3   3   7      147.18      117.59     12.62 o 
   4   3   7       21.26       11.26     14.23 o 
   5   3   7       12.49       17.44     16.83 o 
  -5   4   7       51.25       86.48     21.28 o 
  -4   4   7      134.13      170.73     27.71 o 
  -3   4   7      174.82      175.63     12.21 o 
  -2   4   7      583.38      609.08     33.16 o 
  -1   4   7      343.09      358.89     25.14 o 
   0   4   7        8.59       10.69      8.28 o 
   1   4   7      348.75      350.18     22.51 o 
   2   4   7      578.26      591.94     30.42 o 
   3   4   7      166.43      148.97     17.69 o 
   4   4   7      133.68      166.89     28.21 o 
   5   4   7       51.56       87.10     23.26 o 
  -5   5   7       46.72      116.79     24.37 o 
  -4   5   7        4.09       23.13     18.31 o 
  -3   5   7       93.17       85.29      9.60 o 
  -2   5   7      103.85      132.31     16.34 o 
  -1   5   7       52.59       55.55     13.55 o 
   0   5   7      191.53      208.09     19.49 o 
   1   5   7       53.86       64.70     16.70 o 
   2   5   7      103.28      110.79     19.55 o 
   3   5   7       93.83      107.02     16.76 o 
   4   5   7        4.03       19.18     17.44 o 
   5   5   7       47.34       55.92     23.88 o 
  -5   6   7       12.37       55.67     20.41 o 
  -4   6   7       36.55       34.02     20.91 o 
  -3   6   7       76.64       90.44     26.47 o 
  -2   6   7      210.78      230.85     17.34 o 
  -1   6   7      436.05      459.04     64.46 o 
   0   6   7      295.14      321.81     27.21 o 
   1   6   7      438.47      448.34     32.25 o 
   2   6   7      211.02      225.01     22.16 o 
   3   6   7       75.01       49.18     14.60 o 
   4   6   7       36.89       19.67     18.93 o 
   5   6   7       12.75       11.13     20.29 o 
  -4   7   7        2.82       32.91     19.67 o 
  -3   7   7        4.60       -5.32     18.80 o 
  -2   7   7      103.33      100.90     15.61 o 
  -1   7   7       19.99       31.72     12.68 o 
   0   7   7      108.72      120.19     18.51 o 
   1   7   7       19.90       31.27     23.69 o 
   2   7   7      101.22       51.17     14.32 o 
   3   7   7        4.61       33.53     21.65 o 
   4   7   7        3.28       -6.43     19.30 o 
  -4   8   7       29.85       54.43     24.25 o 
  -3   8   7       19.86       63.09     25.11 o 
  -2   8   7      223.85      218.99     24.25 o 
  -1   8   7       93.69       87.42     17.76 o 
   0   8   7      248.54      213.00     24.50 o 
   1   8   7       89.79       83.53     17.15 o 
   2   8   7      229.61      219.88     24.81 o 
   3   8   7       18.62        7.92     19.67 o 
   4   8   7       29.24       10.39     22.64 o 
  -4   9   7        1.03       28.45     23.51 o 
  -3   9   7       80.75      122.97     31.55 o 
  -2   9   7       58.71       52.30     16.17 o 
  -1   9   7       25.25       26.64     15.16 o 
   0   9   7       34.14       24.37     15.32 o 
   1   9   7       26.02       23.77     14.70 o 
   2   9   7       58.36       87.45     26.04 o 
   3   9   7       82.68       39.84     25.98 o 
   4   9   7        0.94       13.61     22.14 o 
  -3  10   7       32.29       28.70     23.26 o 
  -2  10   7       92.90       98.85     34.15 o 
  -1  10   7      227.31      225.91     28.26 o 
   0  10   7       66.14       55.87     19.36 o 
   1  10   7      222.91      233.68     28.84 o 
   2  10   7       91.40      103.30     20.39 o 
   3  10   7       32.07       48.50     26.97 o 
  -3  11   7       11.40        3.84     27.22 o 
  -2  11   7       14.79        2.35     25.73 o 
  -1  11   7      107.64      121.73     24.82 o 
   0  11   7       31.73       26.06     18.72 o 
   1  11   7      106.89      121.86     23.51 o 
   2  11   7       15.32       55.42     31.05 o 
   3  11   7       11.86      -19.18     23.75 o 
  -2  12   7       65.34       37.61     30.06 o 
  -1  12   7       86.33       60.81     21.61 o 
   0  12   7      158.14      152.03     27.34 o 
   1  12   7       86.12       72.57     20.87 o 
   2  12   7       65.63       58.89     34.02 o 
  -1  13   7        6.03       13.98     24.80 o 
   0  13   7        0.48       35.96     30.62 o 
   1  13   7        6.05       49.37     34.45 o 
   0   0   8     3792.88     3339.82    129.95 o 
   1   0   8      261.02      249.11     15.01 o 
   2   0   8      311.68      312.97     17.72 o 
   3   0   8      251.58      247.60     16.18 o 
  -4   1   8      146.52      142.40     24.12 o 
  -3   1   8       13.28       15.95     10.15 o 
  -2   1   8      396.96      420.97     20.33 o 
  -1   1   8      203.32      211.65     14.17 o 
   0   1   8       32.23       35.05      6.79 o 
   1   1   8      201.72      204.02     13.68 o 
   2   1   8      390.05      406.03     19.86 o 
   3   1   8       12.39       -2.86     11.48 o 
   4   1   8      146.47      135.59     21.28 o 
   5   1   8       83.90       76.70     18.31 o 
  -4   2   8       45.61       12.62     19.05 o 
  -3   2   8      270.20      275.30     17.24 o 
  -2   2   8      917.92      924.35     34.35 o 
  -1   2   8       30.23       30.56      7.32 o 
   0   2   8      193.91      182.86     20.33 o 
   1   2   8       34.10       35.17     13.28 o 
   2   2   8      908.81      878.70     33.70 o 
   3   2   8      269.58      264.37     15.31 o 
   4   2   8       46.07       20.41     14.60 o 
   5   2   8       22.98       49.36     18.06 o 
  -4   3   8        8.50       17.07     18.43 o 
  -3   3   8       54.23       55.88      9.26 o 
  -2   3   8      854.90      799.52     32.87 o 
  -1   3   8      335.43      368.86     43.96 o 
   0   3   8      916.38      934.29     43.24 o 
   1   3   8      331.02      307.35     21.10 o 
   2   3   8      856.98      880.10     39.34 o 
   3   3   8       55.75       49.90     12.74 o 
   4   3   8        8.93        2.23     13.61 o 
   5   3   8       53.06       53.44     19.92 o 
  -5   4   8       11.61       20.04     19.42 o 
  -4   4   8      182.80      174.93     29.07 o 
  -3   4   8       95.56      116.39     28.02 o 
  -2   4   8     1012.94      984.83     69.39 o 
  -1   4   8      797.90      777.15     31.74 o 
   0   4   8     1216.36     1155.20     64.64 o 
   1   4   8      799.11      770.32     38.09 o 
   2   4   8     1035.89     1028.99     45.81 o 
   3   4   8       94.13       77.03     14.49 o 
   4   4   8      182.18      155.39     27.09 o 
   5   4   8       12.01       16.21     18.56 o 
  -5   5   8        7.48       48.50     19.55 o 
  -4   5   8      197.76      167.02     30.80 o 
  -3   5   8       95.66      103.97     26.78 o 
  -2   5   8       17.27       22.99     12.19 o 
  -1   5   8      135.24      141.33     17.68 o 
   0   5   8      138.35      142.13     26.66 o 
   1   5   8      135.45      170.37     17.59 o 
   2   5   8       18.81        7.67     15.59 o 
   3   5   8       94.95       95.58     16.93 o 
   4   5   8      195.27      208.58     31.30 o 
   5   5   8        7.62       -0.99     17.81 o 
  -4   6   8       74.00      108.87     27.59 o 
  -3   6   8      307.10      299.76     40.95 o 
  -2   6   8      180.16      231.35     24.06 o 
  -1   6   8      270.35      246.32     36.62 o 
   0   6   8      915.08      915.49     67.92 o 
   1   6   8      269.00      293.57     25.83 o 
   2   6   8      179.22      194.41     21.77 o 
   3   6   8      308.05      337.35     29.16 o 
   4   6   8       75.53       62.60     23.75 o 
  -4   7   8       24.42       55.30     24.50 o 
  -3   7   8      253.11      209.94     37.24 o 
  -2   7   8      128.23      103.35     17.06 o 
  -1   7   8       41.47       72.85     15.59 o 
   0   7   8      136.53      116.46     18.89 o 
   1   7   8       40.40       21.29     12.10 o 
   2   7   8      128.40       97.43     17.93 o 
   3   7   8      246.92      209.94     36.00 o 
   4   7   8       24.28       23.26     20.29 o 
  -4   8   8       17.07       42.31     23.75 o 
  -3   8   8       87.88      108.13     29.82 o 
  -2   8   8       40.99       52.33     15.87 o 
  -1   8   8       77.50       85.48     17.86 o 
   0   8   8        7.11       23.39     13.85 o 
   1   8   8       74.73       85.32     20.97 o 
   2   8   8       43.44       64.32     15.96 o 
   3   8   8       85.97       70.64     24.25 o 
   4   8   8       16.38       16.70     20.54 o 
  -4   9   8       18.46       43.05     24.62 o 
  -3   9   8       13.38       58.76     24.87 o 
  -2   9   8       12.64        4.82     20.23 o 
  -1   9   8        0.71      -16.27     12.14 o 
   0   9   8        0.54      -13.68     12.47 o 
   1   9   8        0.75        1.79     12.57 o 
   2   9   8       13.24        1.99     13.37 o 
   3   9   8       12.91        0.49     20.41 o 
   4   9   8       18.75       20.91     24.50 o 
  -3  10   8       29.28       71.38     29.44 o 
  -2  10   8       82.20       41.82     28.33 o 
  -1  10   8       27.08       34.18     17.86 o 
   0  10   8      250.77      244.01     29.83 o 
   1  10   8       26.21       15.39     24.12 o 
   2  10   8       84.66       71.68     18.31 o 
   3  10   8       29.52       12.74     26.72 o 
  -3  11   8       25.57       28.33     29.69 o 
  -2  11   8        8.21       29.44     27.96 o 
  -1  11   8       39.24       51.67     29.57 o 
   0  11   8       66.79       79.36     21.56 o 
   1  11   8       39.25       44.03     19.07 o 
   2  11   8        8.19      -17.07     23.51 o 
   3  11   8       25.27      109.12     37.86 o 
  -2  12   8       19.72       23.01     27.84 o 
  -1  12   8       76.48       95.38     23.66 o 
   0  12   8        3.63       34.11     43.67 o 
   1  12   8       72.76       76.72     21.37 o 
   2  12   8       19.58        0.62     26.72 o 
  -1  13   8       15.80       56.35     23.15 o 
   0  13   8       91.37      115.53     27.91 o 
   1  13   8       15.98       22.49     33.34 o 
   1   0   9     1775.25     1601.95     54.59 o 
   2   0   9      198.66      209.44     15.19 o 
   3   0   9      662.81      664.47     29.74 o 
  -4   1   9        8.68      -31.30     17.32 o 
  -3   1   9       68.40       74.16     10.68 o 
  -2   1   9      374.07      404.24     29.93 o 
  -1   1   9     1253.89     1172.58     42.57 o 
   0   1   9       14.66       15.49     11.94 o 
   1   1   9     1261.06     1213.17     42.56 o 
   2   1   9      374.45      397.72     21.28 o 
   3   1   9       69.74       66.26     10.35 o 
   5   1   9       11.31       31.18     16.70 o 
  -4   2   9       18.09       -2.72     19.67 o 
  -3   2   9        0.84        6.17      9.65 o 
  -2   2   9     1076.51     1051.55     39.64 o 
  -1   2   9      191.77      214.56     18.36 o 
   0   2   9      460.26      419.55     24.50 o 
   1   2   9      193.92      224.79     66.99 o 
   2   2   9     1047.64     1079.29     40.91 o 
   3   2   9        0.71      -12.12      6.71 o 
   4   2   9       18.41       31.67     15.71 o 
   5   2   9        8.47       14.35     16.83 o 
  -4   3   9        5.12        3.46     19.05 o 
  -3   3   9       59.17       82.64     18.63 o 
  -2   3   9     1013.02     1039.99     86.94 o 
  -1   3   9      477.74      454.72     22.50 o 
   0   3   9      231.77      268.93     20.85 o 
   1   3   9      476.80      468.85     27.31 o 
   2   3   9     1018.82     1026.77     46.54 o 
   3   3   9       59.66       62.83     10.99 o 
   4   3   9        4.62       -9.28     14.47 o 
   5   3   9       10.74       20.66     16.95 o 
  -5   4   9        1.22      -13.48     19.30 o 
  -4   4   9        5.11       23.63     20.78 o 
  -3   4   9      432.94      475.43     24.58 o 
  -2   4   9      415.46      431.50     26.30 o 
  -1   4   9     1483.54     1540.68     67.88 o 
   0   4   9     1099.67     1158.83     69.40 o 
   1   4   9     1474.57     1560.64     68.17 o 
   2   4   9      414.27      403.24     25.83 o 
   3   4   9      425.58      449.58     46.02 o 
   4   4   9        4.67      -13.36     14.72 o 
   5   4   9        1.47        1.98     18.19 o 
  -5   5   9       46.84       53.69     23.75 o 
  -4   5   9       23.94        8.04     18.93 o 
  -3   5   9      364.69      340.09     42.31 o 
  -2   5   9      185.93      199.07     26.33 o 
  -1   5   9      205.10      225.58     21.91 o 
   0   5   9      830.80      890.62     44.33 o 
   1   5   9      203.68      222.86     20.35 o 
   2   5   9      185.01      211.40     19.72 o 
   3   5   9      365.44      332.45     28.52 o 
   4   5   9       24.00       57.65     21.40 o 
   5   5   9       47.42       74.11     25.11 o 
  -4   6   9       24.43       24.74     21.40 o 
  -3   6   9      422.28      398.49     48.50 o 
  -2   6   9      127.95      122.23     29.94 o 
  -1   6   9      226.94      232.88     23.37 o 
   0   6   9     1736.49     1820.61     80.35 o 
   1   6   9      235.47      223.06     32.41 o 
   2   6   9      130.27      146.75     19.45 o 
   3   6   9      420.14      401.74     32.89 o 
   4   6   9       25.68       32.17     20.41 o 
  -4   7   9       23.59       45.16     22.14 o 
  -3   7   9       21.78       21.53     21.90 o 
  -2   7   9      211.82      185.88     30.87 o 
  -1   7   9        3.40       10.97     19.55 o 
   0   7   9      280.57      269.22     26.85 o 
   1   7   9        3.41       -0.22     11.28 o 
   2   7   9      213.81      210.35     24.03 o 
   3   7   9       21.66       20.29     19.92 o 
   4   7   9       24.35       52.70     23.75 o 
  -4   8   9       11.08      -10.52     21.16 o 
  -3   8   9       47.60       55.30     25.61 o 
  -2   8   9       20.55        9.58     12.77 o 
  -1   8   9       36.62       56.84     16.29 o 
   0   8   9      248.49      229.35     50.17 o 
   1   8   9       36.24       22.29     19.86 o 
   2   8   9       23.14       27.12     14.53 o 
   3   8   9       49.11       16.58     22.64 o 
   4   8   9       11.82        7.92     21.28 o 
  -4   9   9        5.22       25.24     25.61 o 
  -3   9   9       28.90       17.81     23.26 o 
  -2   9   9       68.04       28.94     15.99 o 
  -1   9   9       54.97       46.00     17.06 o 
   0   9   9       19.74       11.98     13.64 o 
   1   9   9       53.88       80.38     19.06 o 
   2   9   9       68.46       53.44     21.96 o 
   3   9   9       30.33       45.65     27.59 o 
   4   9   9        4.98       13.24     24.50 o 
  -3  10   9       53.90      143.76     36.37 o 
  -2  10   9       50.50       50.48     30.68 o 
  -1  10   9      135.03      126.93     23.79 o 
   0  10   9        8.42        3.37     14.88 o 
   1  10   9      132.39      108.41     22.23 o 
   2  10   9       49.93       54.07     17.78 o 
   3  10   9       52.71        8.41     25.98 o 
  -3  11   9        7.51       29.32     29.07 o 
  -2  11   9       14.66       18.80     27.46 o 
  -1  11   9       17.25       23.55     17.69 o 
   0  11   9       29.27       56.38     19.79 o 
   1  11   9       17.37       21.19     17.07 o 
   2  11   9       14.71       37.49     28.58 o 
   3  11   9        7.91       27.34     28.33 o 
  -2  12   9       81.02      110.35     39.09 o 
  -1  12   9       24.96       40.77     34.15 o 
   0  12   9      106.11       96.11     24.62 o 
   1  12   9       24.86       37.64     19.32 o 
   2  12   9       79.31      108.50     37.61 o 
   0  13   9        7.73        3.17     20.54 o 
   0   0  10     2495.46     2424.56    138.07 o 
   1   0  10      143.10      166.39     17.76 o 
   2   0  10      305.67      281.44     36.19 o 
   3   0  10        7.89       -1.60      8.28 o 
   5   0  10        0.99       -2.97     13.36 o 
  -4   1  10       30.36       47.75     21.65 o 
  -3   1  10      222.23      241.64     19.18 o 
  -2   1  10       75.68       86.38     13.60 o 
  -1   1  10      696.91      725.78     30.29 o 
   0   1  10      112.04      103.57     13.51 o 
   1   1  10      701.34      792.29     54.56 o 
   2   1  10       72.94       89.18     11.18 o 
   3   1  10      221.86      247.11     17.62 o 
   5   1  10       17.60       24.12     15.71 o 
  -4   2  10       69.28       62.23     23.38 o 
  -3   2  10      140.34      179.97     15.40 o 
  -2   2  10       22.40       32.43     18.87 o 
  -1   2  10     1181.79     1132.75     43.08 o 
   0   2  10       84.72      103.76     13.78 o 
   1   2  10     1182.19     1250.23     52.66 o 
   2   2  10       23.67       32.78     10.63 o 
   3   2  10      134.58      165.70     19.46 o 
  -4   3  10       43.56       55.55     21.90 o 
  -3   3  10       12.73       16.27     10.92 o 
  -2   3  10      461.04      509.61     24.57 o 
  -1   3  10       90.93      114.73     21.84 o 
   0   3  10      153.34      149.49     28.58 o 
   1   3  10       90.14       80.49     18.00 o 
   2   3  10      464.18      449.93     28.29 o 
   3   3  10       11.56       -4.67     19.05 o 
   4   3  10       42.52       18.93     16.83 o 
   5   3  10       15.62       25.24     18.31 o 
  -5   4  10       52.26       84.62     27.59 o 
  -4   4  10      106.87      113.45     25.98 o 
  -3   4  10       52.52       44.56     13.64 o 
  -2   4  10      258.05      320.77     33.15 o 
  -1   4  10      438.73      459.55     31.38 o 
   0   4  10       72.36       84.63     13.44 o 
   1   4  10      435.87      448.47     35.14 o 
   2   4  10      266.15      323.61     24.81 o 
   3   4  10       53.23       57.05     12.23 o 
   4   4  10      107.83      120.87     26.10 o 
   5   4  10       52.98       69.28     23.75 o 
  -4   5  10       54.38       49.24     22.64 o 
  -3   5  10      120.38       89.82     27.96 o 
  -2   5  10       16.50        3.07     10.46 o 
  -1   5  10       60.55       50.79     12.97 o 
   0   5  10       22.63        3.06     18.62 o 
   1   5  10       60.38       63.94     15.65 o 
   2   5  10       15.22       14.92     10.23 o 
   3   5  10      119.64      105.08     18.76 o 
   4   5  10       52.61       60.00     21.65 o 
  -4   6  10       25.87       24.62     21.77 o 
  -3   6  10       30.61       61.98     25.61 o 
  -2   6  10      148.97      189.16     35.14 o 
  -1   6  10       94.79       89.02     16.70 o 
   0   6  10      231.13      261.29     24.85 o 
   1   6  10       96.05       92.90     15.40 o 
   2   6  10      151.10      175.55     30.80 o 
   3   6  10       30.04       13.86     20.04 o 
   4   6  10       26.16       34.52     22.27 o 
  -4   7  10       14.77       39.96     22.52 o 
  -3   7  10        6.32       13.73     23.38 o 
  -2   7  10       52.12       53.74     15.01 o 
  -1   7  10       26.23       21.77     21.53 o 
   1   7  10       26.05       30.03     13.88 o 
   2   7  10       51.85       65.18     16.96 o 
   3   7  10        5.80       -0.62     18.31 o 
   4   7  10       14.76       32.54     23.88 o 
  -4   8  10        8.30       79.30     28.33 o 
  -3   8  10       52.66       48.87     26.10 o 
  -2   8  10        3.92        3.85     12.42 o 
  -1   8  10      249.47      242.29     27.19 o 
   0   8  10        0.61       -7.37     11.96 o 
   1   8  10      252.24      239.42     26.59 o 
   2   8  10        3.75        1.03     18.93 o 
   3   8  10       54.77       39.34     25.24 o 
   4   8  10        7.91       21.28     23.38 o 
  -3   9  10        0.21        8.54     24.37 o 
  -2   9  10       93.82       66.23     18.44 o 
  -1   9  10       34.46       39.47     39.34 o 
   0   9  10       54.62       26.37     15.86 o 
   1   9  10       34.06       28.22     15.52 o 
   2   9  10       92.62       78.00     19.19 o 
   3   9  10        0.16       13.73     22.64 o 
  -3  10  10        6.62       15.22     23.63 o 
  -2  10  10       50.29       74.11     29.94 o 
  -1  10  10       13.73       14.10     18.19 o 
   0  10  10      244.26      239.23     66.81 o 
   1  10  10       13.73       47.40     17.36 o 
   2  10  10       51.88       62.20     22.27 o 
   3  10  10        6.68      -22.52     22.64 o 
  -2  11  10        4.18       68.17     31.05 o 
  -1  11  10       22.94       52.34     19.40 o 
   0  11  10       97.23       90.19     22.47 o 
   1  11  10       23.14       30.04     17.32 o 
   2  11  10        3.96      -14.10     22.52 o 
  -2  12  10       26.74       79.42     35.63 o 
  -1  12  10      130.85      139.61     27.34 o 
   0  12  10        1.35      -10.73     27.90 o 
   1  12  10      129.70      166.21     27.41 o 
   2  12  10       26.64       63.47     34.64 o 
   1   0  11      205.66      300.05     42.12 o 
   2   0  11      121.33      156.29     14.71 o 
   3   0  11      307.47      377.13     23.48 o 
   4   0  11       46.43       25.73     18.43 o 
   5   0  11        8.06        2.72     13.86 o 
  -4   1  11        7.94      -26.35     19.30 o 
  -3   1  11      155.71      182.10     22.19 o 
  -2   1  11      161.87      162.78     19.05 o 
  -1   1  11      398.69      382.96     25.69 o 
   0   1  11       27.45       16.24      9.77 o 
   1   1  11      401.72      442.31     51.09 o 
   2   1  11      159.00      170.72     30.81 o 
   3   1  11      154.84      163.75     15.53 o 
   5   1  11       38.51       39.47     18.43 o 
  -4   2  11       96.51       78.19     25.98 o 
  -3   2  11        0.09        8.10     14.13 o 
  -2   2  11      497.93      551.65     26.05 o 
  -1   2  11       45.86       55.23     12.01 o 
   0   2  11     1539.30     1477.48     64.26 o 
   1   2  11       44.54       61.18     11.92 o 
   2   2  11      506.18      489.33     37.92 o 
   3   2  11        0.07      -17.08      8.54 o 
   5   2  11        7.96       -8.29     16.83 o 
  -4   3  11       14.99       19.18     22.89 o 
  -3   3  11      196.10      194.24     26.35 o 
  -2   3  11       93.09       78.22     11.41 o 
  -1   3  11       54.01       68.50     14.10 o 
   0   3  11      271.84      234.74     20.55 o 
   1   3  11       54.05       66.09     13.67 o 
   2   3  11       92.45       89.28     14.24 o 
   3   3  11      198.42      208.28     19.73 o 
   5   3  11        5.80       18.31     18.19 o 
  -5   4  11        8.57       35.26     25.98 o 
  -4   4  11       19.90       43.67     23.38 o 
  -3   4  11     1165.60     1164.85    104.11 o 
  -2   4  11       56.95       66.88     37.86 o 
  -1   4  11      522.84      557.30     34.53 o 
   0   4  11        0.27       -0.36      8.54 o 
   1   4  11      534.16      587.89     34.00 o 
   2   4  11       58.74       58.88     13.14 o 
   3   4  11     1168.31     1188.00     93.90 o 
   4   4  11       19.16       27.09     18.68 o 
   5   4  11        9.16        0.25     18.68 o 
  -4   5  11       47.16       56.41     25.24 o 
  -3   5  11       78.71       71.63     26.85 o 
  -2   5  11      167.98      170.13     21.43 o 
  -1   5  11       41.04       43.40     12.87 o 
   0   5  11       16.39        2.91      9.91 o 
   1   5  11       41.30       22.11     11.77 o 
   2   5  11      167.29      177.97     19.76 o 
   3   5  11       81.97       49.73     25.73 o 
   4   5  11       47.09       42.68     21.28 o 
  -4   6  11       47.91      110.48     28.95 o 
  -3   6  11      631.66      597.91     60.87 o 
  -2   6  11      134.71      132.71     24.25 o 
  -1   6  11      216.77      237.79     24.68 o 
   0   6  11      373.06      396.38     31.33 o 
   1   6  11      211.20      229.74     22.95 o 
   2   6  11      128.20      140.54     28.45 o 
   3   6  11      629.23      497.33     56.17 o 
   4   6  11       48.07       70.52     25.98 o 
  -4   7  11       35.85       66.43     27.59 o 
  -3   7  11       14.73       -3.34     20.54 o 
  -2   7  11       12.86       13.80     13.13 o 
  -1   7  11       25.09       42.06     24.25 o 
   0   7  11      140.77       95.51     27.71 o 
   1   7  11       24.96       19.30     20.54 o 
   2   7  11       13.75       -4.64     22.02 o 
   3   7  11       14.60       43.92     23.01 o 
   4   7  11       36.00       53.32     25.49 o 
  -4   8  11       29.38       34.76     23.75 o 
  -3   8  11       12.89        8.66     21.53 o 
  -2   8  11       29.51       41.39     21.71 o 
  -1   8  11       56.95       50.26     16.45 o 
   0   8  11      325.87      323.30     31.05 o 
   1   8  11       55.70       74.65     30.25 o 
   2   8  11       26.23       25.55     15.17 o 
   3   8  11       12.01       18.80     21.03 o 
   4   8  11       29.79       -3.22     21.90 o 
  -3   9  11       16.37       40.21     26.85 o 
  -2   9  11        6.44        3.69     15.20 o 
  -1   9  11       21.32       25.40     18.00 o 
   0   9  11       41.75       45.52     17.85 o 
   1   9  11       20.82       24.19     23.88 o 
   2   9  11        6.66       29.75     16.62 o 
   3   9  11       17.46       -7.67     20.29 o 
  -3  10  11       38.24       51.22     29.94 o 
  -2  10  11       19.91       53.69     30.68 o 
  -1  10  11       18.36       11.13     19.42 o 
   0  10  11        1.66        7.43     15.91 o 
   1  10  11       19.49       31.38     19.61 o 
   2  10  11       19.94       33.38     16.96 o 
   3  10  11       38.62       59.63     28.70 o 
  -2  11  11       18.59       -6.80     26.10 o 
  -1  11  11        4.77        5.40     16.91 o 
   0  11  11        8.94        0.81     16.64 o 
   1  11  11        4.84        3.25     16.31 o 
   2  11  11       17.96       39.47     30.19 o 
  -1  12  11        3.68       -3.97     18.40 o 
   0  12  11       37.06       68.95     22.60 o 
   1  12  11        3.62        5.10     16.50 o 
   0   0  12       13.60       12.50     14.10 o 
   1   0  12      223.52      252.53     21.39 o 
   2   0  12      271.54      315.44     25.19 o 
   3   0  12       18.12       18.70     10.31 o 
   4   0  12        9.28      -12.25     16.83 o 
  -4   1  12        0.57       -5.69     20.66 o 
  -3   1  12       35.92       43.61     11.18 o 
  -2   1  12      123.86      149.01     28.52 o 
  -1   1  12       70.48       47.58     17.51 o 
   0   1  12      101.36       96.32     16.14 o 
   1   1  12       70.88       75.25     13.20 o 
   2   1  12      126.71      149.64     24.06 o 
   3   1  12       34.66       26.60     12.84 o 
   4   1  12        0.65       -4.33     13.61 o 
   5   1  12        0.24       -5.20     17.44 o 
  -4   2  12       10.19        4.70     21.28 o 
  -3   2  12       37.41       29.89     20.60 o 
  -2   2  12      224.19      226.05     23.07 o 
  -1   2  12      854.75      756.11     40.13 o 
   0   2  12      143.21      120.92     15.58 o 
   1   2  12      858.64      823.42     40.06 o 
   2   2  12      224.67      227.13     21.40 o 
   3   2  12       33.97       26.08     12.43 o 
   5   2  12       70.35       77.07     22.64 o 
  -4   3  12       21.11       10.27     22.52 o 
  -3   3  12      509.72      473.76     65.82 o 
  -2   3  12      141.64      125.29     17.81 o 
  -1   3  12      374.18      391.32     29.04 o 
   0   3  12        0.29        4.10      8.67 o 
   1   3  12      372.50      387.71     46.83 o 
   2   3  12      141.23      140.70     32.54 o 
   3   3  12      505.28      514.80     31.42 o 
   5   3  12       10.98       15.46     18.93 o 
  -4   4  12       35.79       44.29     23.88 o 
  -3   4  12       81.00      107.53     18.20 o 
  -2   4  12      369.36      417.56     31.87 o 
  -1   4  12      109.29      115.34     31.49 o 
   0   4  12      876.60      872.57     87.28 o 
   1   4  12      111.19      123.92     19.73 o 
   2   4  12      364.79      387.68     29.13 o 
   3   4  12       78.93       83.96     15.60 o 
   4   4  12       34.86       53.94     20.29 o 
  -4   5  12       58.74       33.03     25.11 o 
  -3   5  12       89.25       82.42     26.91 o 
  -2   5  12      191.16      151.10     21.30 o 
  -1   5  12       22.68       17.87     11.69 o 
   0   5  12        0.05      -12.61      8.66 o 
   1   5  12       23.01       14.94     11.50 o 
   2   5  12      190.17      221.41     22.42 o 
   3   5  12       89.70       48.50     27.71 o 
   4   5  12       57.47       34.27     22.14 o 
  -4   6  12       29.88       60.74     26.23 o 
  -3   6  12       96.34       71.88     28.58 o 
  -2   6  12      450.06      452.46     37.03 o 
  -1   6  12      170.44      183.10     22.73 o 
   0   6  12      555.23      506.74     58.21 o 
   1   6  12      174.65      215.33     22.87 o 
   2   6  12      448.08      488.46     32.76 o 
   3   6  12      100.12       55.42     23.38 o 
   4   6  12       29.51       77.07     27.22 o 
  -4   7  12       20.88       44.29     24.37 o 
  -3   7  12       16.28        4.33     21.90 o 
  -2   7  12       44.29       53.57     26.10 o 
  -1   7  12      117.57      136.46     30.56 o 
   0   7  12       10.52       -5.37     10.87 o 
   1   7  12      118.40      144.63     20.61 o 
   2   7  12       44.52       36.65     16.39 o 
   3   7  12       17.12       24.87     23.01 o 
   4   7  12       20.92       25.73     23.26 o 
  -4   8  12        1.53       65.94     27.46 o 
  -3   8  12        8.77       16.21     23.51 o 
  -2   8  12       17.47       23.21     14.67 o 
  -1   8  12      388.12      372.08     34.31 o 
   0   8  12       41.73       38.48     23.63 o 
   1   8  12      390.29      388.81     34.81 o 
   2   8  12       18.44       14.72     15.83 o 
   3   8  12       10.04       21.28     23.63 o 
   4   8  12        1.73       -0.12     23.63 o 
  -3   9  12        3.46       12.25     24.87 o 
  -2   9  12       50.83       54.31     31.79 o 
  -1   9  12       41.27       46.84     18.40 o 
   0   9  12        0.27      -14.10     13.36 o 
   1   9  12       41.39       46.16     25.36 o 
   2   9  12       50.02       73.05     20.03 o 
   3   9  12        3.58      -15.09     23.75 o 
  -3  10  12        9.09       23.38     27.34 o 
  -2  10  12       34.88       69.28     30.93 o 
  -1  10  12       18.14        4.53     16.62 o 
   0  10  12        8.45       22.28     16.71 o 
   1  10  12       18.20       32.06     17.50 o 
   2  10  12       35.28       34.23     18.93 o 
   3  10  12        9.13       20.54     26.85 o 
  -2  11  12        0.89       33.40     29.20 o 
  -1  11  12        2.85        4.48     16.84 o 
   0  11  12       15.42       25.62     18.47 o 
   1  11  12        2.73       -2.16     15.84 o 
   2  11  12        0.82       16.21     28.08 o 
  -1  12  12      168.27      149.55     28.30 o 
   0  12  12        4.44       27.31     20.04 o 
   1  12  12      169.06      194.05     29.44 o 
   1   0  13      392.11      360.56     26.85 o 
   2   0  13        6.50       31.97     12.19 o 
   3   0  13      206.31      236.30     23.56 o 
   4   0  13        9.98      -34.39     17.44 o 
  -4   1  13       11.03        7.42     22.02 o 
  -3   1  13      235.99      241.57     28.89 o 
  -2   1  13       40.33       46.64     13.63 o 
  -1   1  13        9.99       -1.68     14.17 o 
   0   1  13      135.71      148.74     26.72 o 
   1   1  13        9.55        2.00      9.88 o 
   2   1  13       39.37       47.76     21.84 o 
   3   1  13      235.55      231.23     23.44 o 
   4   1  13       10.51      -10.02     14.85 o 
   5   1  13        1.81       -2.97     16.21 o 
  -4   2  13       96.97       86.48     28.70 o 
  -3   2  13        4.42       -2.05     11.63 o 
  -2   2  13      754.55      785.69     42.27 o 
  -1   2  13      124.82      137.13     18.50 o 
   0   2  13     1270.22     1329.71     60.26 o 
   1   2  13      122.30      135.78     26.66 o 
   2   2  13      749.95      766.08     41.00 o 
   3   2  13        4.57        2.64     19.67 o 
   4   2  13       96.43      117.41     20.66 o 
   5   2  13        5.88      -24.87     17.07 o 
  -4   3  13        6.68      -11.13     23.38 o 
  -3   3  13       56.85       65.47     16.94 o 
  -2   3  13       15.16        3.19     11.26 o 
  -1   3  13       66.20       78.50     14.60 o 
   0   3  13       65.92       66.96     20.47 o 
   1   3  13       66.90       70.59     13.85 o 
   2   3  13       14.07       -5.93     11.03 o 
   3   3  13       57.45       56.69     15.04 o 
   4   3  13        6.64       14.72     12.62 o 
  -4   4  13       17.02        2.10     24.00 o 
  -3   4  13      334.33      350.76     31.87 o 
  -2   4  13      324.88      308.67     55.55 o 
  -1   4  13      205.12      205.60     22.22 o 
   0   4  13       34.89       26.57     11.69 o 
   1   4  13      201.33      218.25     22.58 o 
   2   4  13      331.43      366.57     44.35 o 
   3   4  13      332.01      385.58     29.75 o 
  -4   5  13       24.27       44.54     25.98 o 
  -3   5  13       61.39       71.78     17.78 o 
  -2   5  13       51.95       73.97     25.55 o 
  -1   5  13        3.69       -8.40     11.44 o 
   0   5  13        9.46       22.44     30.56 o 
   1   5  13        3.87        8.36     11.19 o 
   2   5  13       52.14       36.28     15.28 o 
   3   5  13       63.70       52.35     19.42 o 
   4   5  13       24.34       39.22     22.76 o 
  -4   6  13       42.39       36.25     26.35 o 
  -3   6  13      170.43      139.67     34.76 o 
  -2   6  13       85.14       64.43     17.84 o 
  -1   6  13        1.68       16.76     12.35 o 
   0   6  13       16.69       13.56     12.99 o 
   1   6  13        1.40       -2.97     10.57 o 
   2   6  13       80.80       87.88     18.04 o 
   4   6  13       42.83       25.49     23.75 o 
  -4   7  13       51.98       84.13     30.80 o 
  -3   7  13       41.60       49.49     27.22 o 
  -2   7  13       20.99        4.08     23.13 o 
  -1   7  13       51.57       66.13     17.65 o 
   0   7  13       63.42       58.66     16.33 o 
   1   7  13       51.16       45.21     15.87 o 
   2   7  13       21.52        8.29     23.26 o 
   3   7  13       41.75       40.08     24.50 o 
   4   7  13       53.00       54.68     26.23 o 
  -3   8  13       27.58       77.20     31.55 o 
  -2   8  13       66.09       67.71     18.26 o 
  -1   8  13      187.04      181.24     39.84 o 
   0   8  13      289.00      225.16     41.94 o 
   1   8  13      189.30      172.58     35.63 o 
   2   8  13       63.36       59.80     18.68 o 
   3   8  13       27.17      -29.69     17.81 o 
  -3   9  13        9.59       42.43     28.95 o 
  -2   9  13        2.37       30.93     27.34 o 
  -1   9  13        2.46      -18.33     13.38 o 
   0   9  13        1.81        3.14     14.59 o 
   1   9  13        2.27      -14.74     12.96 o 
   2   9  13        2.48       35.26     16.40 o 
   3   9  13        9.95      -11.75     23.13 o 
  -2  10  13       26.56       74.48     32.41 o 
  -1  10  13       13.87       18.16     16.50 o 
   0  10  13       14.70       28.35     28.27 o 
   1  10  13       13.56        2.20     14.60 o 
   2  10  13       26.59       44.91     27.84 o 
  -2  11  13        5.68       -1.73     27.59 o 
  -1  11  13       10.13        2.70     16.96 o 
   0  11  13        0.05       22.02     18.85 o 
   1  11  13        9.99       15.22     29.44 o 
   2  11  13        5.54       13.86     26.10 o 
  -1  12  13        3.49       21.18     28.95 o 
   0  12  13       74.43       97.24     47.20 o 
   1  12  13        3.44       45.50     20.49 o 
   0   0  14      350.78      399.60     41.07 o 
   1   0  14       10.35       -5.46     10.33 o 
   2   0  14      186.14      168.64     20.42 o 
   3   0  14       30.16       16.36     22.64 o 
   4   0  14       47.06       38.72     22.52 o 
  -4   1  14       23.82       11.26     23.38 o 
  -3   1  14       64.93       73.87     20.60 o 
  -2   1  14       60.69       86.32     16.49 o 
  -1   1  14      110.26      114.04     17.13 o 
   0   1  14      726.63      731.17     93.03 o 
   1   1  14      110.38      110.89     36.99 o 
   2   1  14       59.45       62.37     15.23 o 
   3   1  14       63.32       56.86     15.96 o 
   4   1  14       23.42       45.77     19.55 o 
  -4   2  14        3.55      -35.01     22.39 o 
  -3   2  14      145.74      126.72     33.03 o 
  -2   2  14       70.17       78.64     15.77 o 
  -1   2  14      383.71      378.86     34.76 o 
   0   2  14      184.15      223.76     25.73 o 
   1   2  14      395.88      385.73     35.63 o 
   2   2  14       70.26       63.96     15.30 o 
   3   2  14      152.79      131.01     22.39 o 
   4   2  14        3.76        6.31     16.08 o 
  -4   3  14       25.00       28.21     26.35 o 
  -3   3  14       22.49       25.52     14.89 o 
  -2   3  14       94.37      125.85     43.49 o 
  -1   3  14       40.01       30.81     12.63 o 
   0   3  14       19.90       18.25     15.59 o 
   1   3  14       40.67       28.77     16.89 o 
   2   3  14       93.39      103.00     17.56 o 
   3   3  14       21.08       20.09     13.42 o 
   4   3  14       25.27       34.52     16.21 o 
  -4   4  14       45.15       76.33     30.56 o 
  -3   4  14       18.15       23.63     15.04 o 
  -2   4  14      175.54      208.91     24.16 o 
  -1   4  14       96.62       91.16     16.52 o 
   0   4  14      542.12      611.70     77.01 o 
   1   4  14       98.32       81.00     15.97 o 
   2   4  14      178.48      222.34     36.62 o 
   3   4  14       16.99       16.14     13.81 o 
  -4   5  14       65.93       62.48     28.08 o 
  -3   5  14       46.17       57.71     17.92 o 
  -2   5  14      124.83      124.17     24.87 o 
  -1   5  14        9.54        8.06     11.60 o 
   0   5  14        0.23       -4.54     17.20 o 
   1   5  14        9.71       25.21     13.11 o 
   2   5  14      124.55       99.52     18.94 o 
   3   5  14       46.32       56.17     19.18 o 
   4   5  14       66.52       28.58     23.01 o 
  -4   6  14       32.97       52.83     29.44 o 
  -3   6  14       23.77       22.30     15.74 o 
  -2   6  14      188.36      198.24     26.42 o 
  -1   6  14       43.47       51.61     16.11 o 
   0   6  14      242.83      271.20     27.50 o 
   1   6  14       40.88       16.49     13.67 o 
   2   6  14      187.58      229.74     27.09 o 
   4   6  14       32.86       42.19     24.62 o 
  -4   7  14       39.33      105.28     33.65 o 
  -3   7  14        5.59       20.17     24.99 o 
  -2   7  14       27.68       25.44     15.97 o 
  -1   7  14      161.92      144.22     22.75 o 
   0   7  14        4.00       -6.88     13.79 o 
   1   7  14      162.94      152.62     22.31 o 
   2   7  14       27.86       15.96     25.73 o 
   3   7  14        4.97      -13.48     19.30 o 
   4   7  14       39.37       69.28     28.70 o 
  -3   8  14       13.77       80.17     30.31 o 
  -2   8  14        1.91        1.36     23.26 o 
  -1   8  14      187.51      190.27     41.82 o 
   0   8  14        6.30       26.47     24.87 o 
   1   8  14      188.24      183.35     38.85 o 
   2   8  14        2.31        7.45     15.51 o 
   3   8  14       13.11        0.49     21.77 o 
  -3   9  14        1.46       42.31     29.07 o 
  -2   9  14        6.93       12.00     26.72 o 
  -1   9  14       64.06       50.65     18.96 o 
   0   9  14       11.14       -7.98     14.54 o 
   1   9  14       64.09       48.00     18.91 o 
   2   9  14        6.83        7.37     17.19 o 
   3   9  14        1.53       -9.40     23.51 o 
  -2  10  14       62.50      124.83     39.09 o 
  -1  10  14        5.15        2.87     21.03 o 
   0  10  14       19.99       20.27     17.31 o 
   1  10  14        4.87        9.34     16.49 o 
   2  10  14       63.37       89.82     32.66 o 
  -2  11  14        8.17       57.16     33.03 o 
  -1  11  14       12.81       24.67     30.87 o 
   0  11  14       17.97       17.05     18.07 o 
   1  11  14       12.60       24.54     18.46 o 
   2  11  14        8.01        6.19     26.60 o 
   0  12  14        3.75       -3.86     36.50 o 
   1   0  15      478.61      490.03     49.80 o 
   2   0  15       24.03        9.52     15.77 o 
   3   0  15      172.69      193.10     23.17 o 
   4   0  15       26.25       -2.23     21.03 o 
  -4   1  15        5.35        4.45     22.64 o 
  -3   1  15       74.42       74.24     18.14 o 
  -2   1  15       68.13       63.69     15.31 o 
  -1   1  15        0.77       -3.92     10.70 o 
   0   1  15      445.74      453.71     32.75 o 
   1   1  15        0.76       27.31     26.17 o 
   2   1  15       67.54       43.02     28.08 o 
   3   1  15       73.87       70.49     17.41 o 
   4   1  15        5.63      -30.06     16.95 o 
  -4   2  15       23.54       26.97     26.85 o 
  -3   2  15       12.01       30.56     15.07 o 
  -2   2  15      277.65      386.34     71.01 o 
  -1   2  15       60.17       85.02     15.90 o 
   0   2  15      303.86      285.78     37.86 o 
   1   2  15       60.54       70.24     15.53 o 
   2   2  15      279.62      288.86     51.65 o 
   3   2  15       11.93      -10.46     12.63 o 
   4   2  15       23.09       47.88     19.42 o 
  -4   3  15       19.15      -11.26     26.23 o 
  -3   3  15        4.11        2.13     13.40 o 
  -2   3  15      379.27      340.70     31.12 o 
  -1   3  15       70.84      110.35     18.07 o 
   0   3  15       38.23       77.00     34.89 o 
   1   3  15       70.07       83.19     15.80 o 
   2   3  15      377.82      366.43     35.01 o 
   3   3  15        3.89      -16.62     12.02 o 
   4   3  15       18.28       36.50     17.81 o 
  -4   4  15       10.07        4.95     28.83 o 
  -3   4  15       31.54       36.68     17.12 o 
  -2   4  15      145.99      177.67     23.72 o 
  -1   4  15      386.58      402.16     32.36 o 
   0   4  15       31.07       44.54     13.88 o 
   1   4  15      382.72      366.72     31.48 o 
   2   4  15      142.88      119.93     20.03 o 
   3   4  15       31.45       31.71     15.62 o 
   4   4  15        9.59       36.74     18.19 o 
  -4   5  15       66.23       79.92     32.91 o 
  -3   5  15      102.36      116.30     32.04 o 
  -2   5  15      228.36      197.57     32.29 o 
  -1   5  15        5.33       10.28     12.72 o 
   0   5  15       15.90       17.12     12.05 o 
   1   5  15        5.25       -7.39     20.72 o 
   2   5  15      229.06      243.80     26.10 o 
   3   5  15      102.32      119.14     24.25 o 
   4   5  15       66.55       84.87     28.95 o 
  -4   6  15       24.59       17.32     26.85 o 
  -3   6  15       12.39       29.41     16.22 o 
  -2   6  15      164.19      199.03     41.75 o 
  -1   6  15      183.56      166.83     23.57 o 
   0   6  15      458.44      459.79     36.99 o 
   1   6  15      179.58      182.70     23.51 o 
   2   6  15      164.47      167.60     23.85 o 
   3   6  15       12.23       19.05     18.80 o 
   4   6  15       24.82       13.73     24.37 o 
  -3   7  15       15.13       -1.86     27.71 o 
  -2   7  15       48.21       45.28     17.01 o 
  -1   7  15       54.17       44.84     17.73 o 
   0   7  15       95.21       84.68     19.45 o 
   1   7  15       54.39       81.34     31.92 o 
   2   7  15       49.39       43.83     20.97 o 
   3   7  15       15.22       43.80     26.35 o 
  -3   8  15        1.89        1.11     28.08 o 
  -2   8  15       30.73       25.49     29.82 o 
  -1   8  15       35.94       49.35     20.97 o 
   0   8  15       22.97       16.71     15.90 o 
   1   8  15       36.47        4.45     24.00 o 
   2   8  15       28.88       13.20     16.93 o 
   3   8  15        2.04        6.31     25.36 o 
  -3   9  15       24.75       22.52     29.32 o 
  -2   9  15        6.35      -21.53     25.11 o 
  -1   9  15        2.49       -1.46     15.73 o 
   0   9  15       27.53       10.47     35.20 o 
   1   9  15        2.63      -12.98     13.99 o 
   2   9  15        6.47       14.03     17.10 o 
   3   9  15       24.27       48.25     29.82 o 
  -2  10  15       17.61       38.97     30.19 o 
  -1  10  15       34.34       41.46     20.51 o 
   0  10  15        9.57        0.70     16.19 o 
   1  10  15       33.75       13.93     18.99 o 
   2  10  15       17.74        2.97     24.12 o 
  -1  11  15        7.24       36.38     20.09 o 
   0  11  15       19.00       -1.24     17.18 o 
   1  11  15        7.21       29.20     17.86 o 
   0   0  16       74.69       75.71     21.40 o 
   1   0  16        7.48       -2.33     10.95 o 
   2   0  16      387.98      386.70     31.50 o 
   3   0  16       43.23       43.54     20.54 o 
   4   0  16       16.14      -12.00     21.77 o 
  -4   1  16       23.34        4.45     22.89 o 
  -3   1  16       41.99       39.67     15.89 o 
  -2   1  16        6.71        9.00     12.68 o 
  -1   1  16       10.12        2.24     12.54 o 
   0   1  16        2.04       15.48     19.98 o 
   1   1  16        9.92       18.39     12.61 o 
   2   1  16        7.09        6.31     13.03 o 
   3   1  16       40.74       32.87     16.66 o 
   4   1  16       23.45       -1.86     19.30 o 
  -4   2  16        8.01       -6.80     25.61 o 
  -3   2  16       56.49       51.96     18.44 o 
  -2   2  16       37.15       43.09     15.99 o 
  -1   2  16      287.32      259.73     96.06 o 
   0   2  16       78.73       94.58     17.29 o 
   1   2  16      284.98      288.05     51.65 o 
   2   2  16       37.07       14.27     15.46 o 
   3   2  16       58.64       62.47     27.34 o 
   4   2  16        7.97       -5.07     16.70 o 
  -4   3  16       14.69       -7.67     25.98 o 
  -3   3  16        4.40       -2.96     14.74 o 
  -2   3  16       55.88       58.89     18.31 o 
  -1   3  16       30.94       24.18     14.01 o 
   0   3  16       70.19       59.05     14.97 o 
   1   3  16       30.17       29.00     15.16 o 
   2   3  16       55.27       50.17     15.95 o 
   3   3  16        4.89       12.13     14.93 o 
   4   3  16       14.60       52.21     19.55 o 
  -4   4  16       18.05       32.04     28.58 o 
  -3   4  16       96.88      113.12     22.98 o 
  -2   4  16        9.19       10.78     13.63 o 
  -1   4  16      310.93      311.12     29.81 o 
   0   4  16        8.07       17.25     19.24 o 
   1   4  16      313.03      316.47     41.88 o 
   2   4  16        7.87        1.71     13.65 o 
   3   4  16       99.18      121.67     21.13 o 
   4   4  16       16.99       31.67     18.19 o 
  -4   5  16      165.34      225.28     43.18 o 
  -3   5  16       29.94       41.52     17.83 o 
  -2   5  16        6.68       -1.65     14.12 o 
  -1   5  16      195.72      165.76     23.39 o 
   0   5  16       28.85       20.74     13.70 o 
   1   5  16      196.17      183.18     29.69 o 
   2   5  16        6.18       -8.94     12.73 o 
   3   5  16       29.79       47.51     21.77 o 
  -4   6  16       14.18       47.63     31.18 o 
  -3   6  16       45.48       53.51     19.66 o 
  -2   6  16       96.17      110.24     23.63 o 
  -1   6  16       12.00       21.07     14.87 o 
   0   6  16       71.82       61.52     25.61 o 
   1   6  16       12.83       15.88     14.92 o 
   2   6  16      100.17       97.08     21.16 o 
   3   6  16       44.51       48.74     22.89 o 
   4   6  16       13.47       -8.17     22.64 o 
  -3   7  16        3.91       34.39     27.71 o 
  -2   7  16       10.37        8.28     15.84 o 
  -1   7  16       61.85       64.83     18.90 o 
   0   7  16        1.43       10.60     14.37 o 
   1   7  16       62.48       55.32     18.34 o 
   2   7  16       10.44        9.35     17.20 o 
  -3   8  16       29.19       41.44     31.42 o 
  -2   8  16       31.34       12.25     29.94 o 
  -1   8  16       73.14       39.57     18.35 o 
   0   8  16       27.45       14.36     15.75 o 
   1   8  16       73.82      111.39     24.80 o 
   2   8  16       31.16       42.19     32.29 o 
   3   8  16       29.10        5.57     21.65 o 
  -2   9  16        1.29      -28.45     25.86 o 
  -1   9  16       42.33       31.55     31.05 o 
   0   9  16        2.26       23.01     26.35 o 
   1   9  16       42.33       42.68     18.33 o 
   2   9  16        1.41       18.97     17.44 o 
  -2  10  16      104.80       75.59     37.36 o 
  -1  10  16        0.22        0.00     16.89 o 
   0  10  16      110.01      132.22     26.15 o 
   1  10  16        0.26       45.78     20.13 o 
   2  10  16      105.60       83.63     32.91 o 
  -1  11  16        7.15       15.05     55.73 o 
   0  11  16        9.48       30.30     26.10 o 
   1  11  16        7.09        1.53     18.85 o 
   1   0  17      616.54      583.20     45.34 o 
   2   0  17       45.33       29.91     15.41 o 
   3   0  17      285.23      315.75     31.33 o 
   4   0  17        2.33      -17.94     22.39 o 
  -4   1  17       16.01       11.01     25.36 o 
  -3   1  17        4.38        3.50     14.57 o 
  -2   1  17      152.79      144.34     21.90 o 
  -1   1  17       10.14       19.74     13.35 o 
   0   1  17       35.36       43.47     14.25 o 
   1   1  17       10.02        2.98     12.68 o 
   2   1  17      153.26      147.13     22.07 o 
   3   1  17        4.17        2.02     27.22 o 
   4   1  17       16.49      -32.04     18.56 o 
  -4   2  17       28.48        7.55     26.35 o 
  -3   2  17       38.89       52.17     27.71 o 
  -2   2  17       22.96       19.95     15.13 o 
  -1   2  17      122.90      131.80     19.77 o 
   0   2  17       93.03       63.27     15.84 o 
   1   2  17      124.40      111.76     18.95 o 
   2   2  17       22.50       22.95     15.73 o 
   3   2  17       38.75       23.35     15.55 o 
   4   2  17       28.94       44.91     23.01 o 
  -4   3  17        2.36      -16.21     26.97 o 
  -3   3  17       17.35       55.82     17.89 o 
  -2   3  17       46.14       12.25     14.41 o 
  -1   3  17       21.31       29.50     17.20 o 
   0   3  17       24.77       28.03     23.57 o 
   1   3  17       21.55       28.64     13.75 o 
   2   3  17       45.29       56.69     17.01 o 
   3   3  17       17.75       11.26     15.57 o 
   4   3  17        2.09        0.00     19.18 o 
  -4   4  17       33.88       48.62     33.03 o 
  -3   4  17       39.14       46.24     18.47 o 
  -2   4  17       30.67       38.89     16.27 o 
  -1   4  17      262.79      290.74     33.28 o 
   0   4  17        3.95       -2.37     11.73 o 
   1   4  17      257.14      279.94     40.39 o 
   2   4  17       29.12       33.20     15.17 o 
   3   4  17       39.99       35.75     22.14 o 
   4   4  17       34.84       35.63     20.54 o 
  -4   5  17        9.49        6.19     29.82 o 
  -3   5  17        1.96       26.66     36.19 o 
  -2   5  17       31.27       12.43     15.74 o 
  -1   5  17       39.56        8.98     15.71 o 
   0   5  17      149.92      191.12     34.76 o 
   1   5  17       40.03       59.11     20.72 o 
   2   5  17       30.99       26.07     16.38 o 
   3   5  17        2.07       14.60     19.79 o 
  -3   6  17       18.77       32.45     28.33 o 
  -2   6  17       64.49       81.28     20.48 o 
  -1   6  17       47.51       25.76     16.47 o 
   0   6  17      190.47      179.40     29.63 o 
   1   6  17       47.33       43.14     17.02 o 
   2   6  17       65.78       52.41     32.72 o 
   3   6  17       19.04       42.43     22.14 o 
  -3   7  17        2.90      -21.65     28.21 o 
  -2   7  17       21.19       18.55     16.57 o 
  -1   7  17       11.27        2.62     14.88 o 
   0   7  17       10.25        4.17     14.33 o 
   1   7  17       11.40        2.64     19.11 o 
   2   7  17       21.56       31.18     18.37 o 
  -3   8  17        9.30       66.06     35.63 o 
  -2   8  17       13.77      -10.02     26.47 o 
  -1   8  17        6.50       14.86     14.96 o 
   0   8  17       70.85       87.99     20.80 o 
   1   8  17        5.91        5.65     16.11 o 
   2   8  17       12.59       24.62     32.54 o 
   3   8  17        9.32       33.90     28.58 o 
  -2   9  17       34.41       78.44     37.49 o 
  -1   9  17       12.28       27.71     33.40 o 
   0   9  17        0.67       34.02     27.84 o 
   1   9  17       12.15       37.98     29.69 o 
   2   9  17       34.37       44.54     20.78 o 
  -1  10  17       28.55       50.64     21.19 o 
   0  10  17        3.04      -10.41     15.92 o 
   1  10  17       27.79       23.36     18.47 o 
   0  11  17       38.90       53.29     22.95 o 
   0   0  18       79.72       73.61     24.25 o 
   1   0  18        3.93       18.38     13.78 o 
   2   0  18      146.21      138.54     23.63 o 
   3   0  18        8.73       16.92     15.96 o 
   4   0  18        7.29       -8.66     21.28 o 
  -4   1  18       31.19        7.30     25.86 o 
  -3   1  18        8.37      -14.47     21.77 o 
  -2   1  18       93.02      103.95     25.73 o 
  -1   1  18       63.72       76.54     17.49 o 
   0   1  18        8.24        6.78     12.51 o 
   1   1  18       63.10       86.72     18.02 o 
   2   1  18       93.50       71.06     29.07 o 
   3   1  18        8.50        4.42     15.48 o 
   4   1  18       31.51       35.63     24.99 o 
  -4   2  18        2.53      -34.02     24.99 o 
  -3   2  18       20.92       39.14     30.06 o 
  -2   2  18       31.26       37.08     21.34 o 
  -1   2  18       42.72       22.05     14.23 o 
   0   2  18       96.82       74.46     17.56 o 
   1   2  18       42.41       37.05     15.83 o 
   2   2  18       31.54       56.75     18.74 o 
   3   2  18       21.61       32.40     16.93 o 
   4   2  18        2.41        3.84     20.54 o 
  -4   3  18        1.99        2.10     30.06 o 
  -3   3  18        7.56       18.90     17.63 o 
  -2   3  18       34.92       38.82     23.51 o 
  -1   3  18       64.58       53.43     34.02 o 
   0   3  18        5.05       -4.89     11.92 o 
   1   3  18       63.68       62.99     17.81 o 
   2   3  18       34.44       20.88     15.80 o 
   3   3  18        7.72        7.08     15.65 o 
   4   3  18        1.94      -11.88     19.67 o 
  -4   4  18        0.01       31.42     30.43 o 
  -3   4  18       17.17        4.47     17.05 o 
  -2   4  18       98.55      109.65     22.11 o 
  -1   4  18      319.15      357.76     62.35 o 
   0   4  18       30.94       29.86     40.39 o 
   1   4  18      315.00      354.64     32.49 o 
   2   4  18      101.55      119.23     27.77 o 
   3   4  18       16.85       11.88     19.30 o 
   4   4  18        0.04       11.01     19.42 o 
  -3   5  18        3.83       -5.45     20.78 o 
  -2   5  18       19.04       30.00     16.08 o 
  -1   5  18        0.06        4.69     36.74 o 
   0   5  18       39.93       34.71     16.48 o 
   1   5  18        0.08       -3.01     19.30 o 
   2   5  18       18.36        0.75     15.39 o 
   3   5  18        3.77        2.23     20.17 o 
  -3   6  18       13.64       -6.16     34.95 o 
  -2   6  18       13.75       32.75     17.70 o 
  -1   6  18      154.80      208.89     27.61 o 
   0   6  18        7.90       19.29     15.43 o 
   1   6  18      157.61      141.76     28.70 o 
   2   6  18       13.50       20.24     22.89 o 
   3   6  18       13.15       27.46     23.63 o 
  -3   7  18       11.29       32.00     19.46 o 
  -2   7  18        5.51       11.91     17.75 o 
  -1   7  18       88.24       87.08     21.85 o 
   0   7  18       54.31       48.96     54.43 o 
   1   7  18       89.13       79.12     21.63 o 
   2   7  18        5.52       17.95     17.12 o 
  -2   8  18       32.31       57.02     22.52 o 
  -1   8  18       47.01       56.84     21.90 o 
   0   8  18        3.70       14.96     17.24 o 
   1   8  18       47.79       27.87     18.14 o 
   2   8  18       31.70       59.64     44.41 o 
  -2   9  18        4.68       26.47     36.00 o 
  -1   9  18        4.86       27.34     33.28 o 
   0   9  18        8.23       17.20     32.91 o 
   1   9  18        4.93       19.55     31.18 o 
   2   9  18        4.71        2.72     23.51 o 
  -1  10  18        4.35        3.26     19.49 o 
   0  10  18       65.08       81.16     23.66 o 
   1  10  18        4.54        2.07     17.46 o 
   1   0  19      141.00      131.78     21.21 o 
   2   0  19        2.78        0.89     14.81 o 
   3   0  19      129.89      162.31     27.40 o 
   4   0  19        8.93      -11.38     24.00 o 
  -4   1  19        4.01      -22.02     23.51 o 
  -3   1  19        0.48       10.89     26.97 o 
  -2   1  19        3.11       -5.15     14.36 o 
  -1   1  19       21.83       40.49     16.33 o 
   0   1  19        6.38       11.84     24.19 o 
   1   1  19       22.26       21.31     15.15 o 
   2   1  19        3.01       -3.08     14.34 o 
   3   1  19        0.49      -10.93     19.86 o 
   4   1  19        4.19      -19.30     21.90 o 
  -4   2  19       21.95       22.14     29.07 o 
  -3   2  19       29.67       39.40     19.40 o 
  -2   2  19       58.83       89.35     20.77 o 
  -1   2  19      150.14      134.41     37.55 o 
   0   2  19      557.91      646.20     45.96 o 
   1   2  19      152.11      133.87     21.37 o 
   2   2  19       58.21       98.89     28.27 o 
   3   2  19       30.13       47.24     19.16 o 
   4   2  19       22.19       50.35     26.60 o 
  -4   3  19        3.75      -11.75     28.70 o 
  -3   3  19        6.12      -18.82     20.47 o 
  -2   3  19       69.69       63.59     20.05 o 
  -1   3  19       50.78       85.20     28.15 o 
   0   3  19       13.42       34.35     15.99 o 
   1   3  19       51.13       47.18     17.07 o 
   2   3  19       69.08       85.17     24.31 o 
   3   3  19        6.27      -14.72     20.04 o 
   4   3  19        4.03       11.38     23.88 o 
  -3   4  19       22.53       50.19     20.10 o 
  -2   4  19       15.87        9.70     15.60 o 
  -1   4  19       64.77       72.56     18.88 o 
   0   4  19       66.13       71.40     18.86 o 
   1   4  19       61.29       72.53     20.04 o 
   2   4  19       16.76       21.36     17.05 o 
   3   4  19       23.10       27.84     21.65 o 
  -3   5  19       23.81        4.99     17.27 o 
  -2   5  19       10.55        3.34     16.53 o 
  -1   5  19      128.08      154.47     25.21 o 
   0   5  19       17.03       15.45     30.50 o 
   1   5  19      127.40      122.87     22.56 o 
   2   5  19       10.72        4.51     15.84 o 
   3   5  19       24.15       19.18     22.14 o 
  -3   6  19        4.25       42.64     20.42 o 
  -2   6  19       10.38       -1.66     16.01 o 
  -1   6  19        2.37        1.02     15.82 o 
   0   6  19      169.34      178.13     40.70 o 
   1   6  19        1.99       18.68     29.32 o 
   2   6  19        9.81      -13.19     15.14 o 
   3   6  19        4.50       16.83     23.26 o 
  -3   7  19        2.24       -3.06     24.99 o 
  -2   7  19       18.77       41.46     21.67 o 
  -1   7  19       10.22       14.54     17.17 o 
   0   7  19        0.55       -8.90     14.04 o 
   1   7  19       10.25       21.94     17.25 o 
   2   7  19       18.95       -8.58     41.32 o 
   3   7  19        2.26       16.08     21.03 o 
  -2   8  19        7.85       19.61     18.13 o 
  -1   8  19       66.28       46.22     21.22 o 
   0   8  19       95.05       68.31     22.40 o 
   1   8  19       65.72       73.20     29.20 o 
   2   8  19        8.41       11.67     19.76 o 
  -1   9  19       14.89      -12.99     33.53 o 
   0   9  19        8.76       27.31     23.75 o 
   1   9  19       14.75       33.40     34.27 o 
   0  10  19        1.13       34.64     21.25 o 
   0   0  20      217.16      168.13     33.77 o 
   1   0  20       28.20       24.62     16.08 o 
   2   0  20       63.66       47.63     18.18 o 
   3   0  20       16.16       -0.38     16.66 o 
   4   0  20       10.21      -32.78     25.24 o 
  -4   1  20        9.19       24.12     28.70 o 
  -3   1  20       16.73        3.03     17.49 o 
  -2   1  20       15.98       17.47     24.31 o 
  -1   1  20       12.60       34.28     16.45 o 
   0   1  20        2.30      -22.88     13.08 o 
   1   1  20       12.31      -18.66     12.90 o 
   2   1  20       16.55      -11.35     29.07 o 
   3   1  20       17.25      -13.85     15.69 o 
   4   1  20        9.27      -22.76     22.64 o 
  -3   2  20       23.12       24.82     19.66 o 
  -2   2  20       43.09       78.35     20.17 o 
  -1   2  20       53.03       40.82     16.89 o 
   0   2  20       63.69       54.98     17.86 o 
   1   2  20       51.22       30.35     28.83 o 
   2   2  20       42.55       39.05     17.79 o 
   3   2  20       22.76       29.00     20.04 o 
  -3   3  20        5.09       -7.08     16.69 o 
  -2   3  20       18.74       13.22     16.43 o 
  -1   3  20       13.52       35.30     16.52 o 
   0   3  20      103.59      125.44     22.62 o 
   1   3  20       13.78       -5.69     14.01 o 
   2   3  20       18.49       16.80     16.55 o 
   3   3  20        5.15        2.23     23.13 o 
  -3   4  20        2.20        6.53     17.40 o 
  -2   4  20       29.44       33.36     25.30 o 
  -1   4  20       52.72       45.70     18.57 o 
   0   4  20       18.59       13.37     20.54 o 
   1   4  20       51.28       54.35     18.74 o 
   2   4  20       29.87       13.06     17.07 o 
   3   4  20        2.34      -12.99     20.91 o 
  -3   5  20        1.86       23.90     19.83 o 
  -2   5  20        0.54        8.50     17.43 o 
  -1   5  20       54.63       82.51     58.27 o 
   0   5  20      167.87      140.46     40.33 o 
   1   5  20       54.43       80.25     19.69 o 
   2   5  20        0.61      -22.94     29.38 o 
   3   5  20        1.89      -11.38     20.78 o 
  -3   6  20        5.41       11.03     19.23 o 
  -2   6  20       45.69       60.18     20.52 o 
  -1   6  20       58.80       54.67     20.26 o 
   0   6  20       27.84       26.34     17.85 o 
   1   6  20       61.08       47.27     19.61 o 
   2   6  20       45.90       75.10     21.97 o 
   3   6  20        5.16       42.31     24.74 o 
  -2   7  20        7.09       19.01     16.71 o 
  -1   7  20       21.55       34.12     17.56 o 
   0   7  20        4.31       -3.36     16.83 o 
   1   7  20       21.33       -2.42     16.56 o 
   2   7  20        7.07       12.95     18.56 o 
  -2   8  20       12.84        1.63     18.27 o 
  -1   8  20       59.94       52.13     20.59 o 
   0   8  20        7.44       30.06     18.80 o 
   1   8  20       60.74       77.32     23.20 o 
   2   8  20       12.53       20.20     20.12 o 
  -1   9  20        2.64       15.44     18.37 o 
   0   9  20        1.59        7.87     33.71 o 
   1   9  20        2.66       29.40     27.40 o 
   1   0  21       70.81       82.44     36.93 o 
   2   0  21        0.90      -14.08     14.62 o 
   3   0  21        6.44        2.74     17.33 o 
  -3   1  21       41.06       53.50     21.21 o 
  -2   1  21        4.33       -8.46     14.71 o 
  -1   1  21       35.12       23.60     15.44 o 
   0   1  21        0.02        7.01     15.23 o 
   1   1  21       34.87        7.72     15.65 o 
   2   1  21        4.51      -10.58     21.34 o 
   3   1  21       41.13       27.09     18.97 o 
  -3   2  21        2.62      -14.95     16.36 o 
  -2   2  21       66.14       86.36     22.02 o 
  -1   2  21       61.81       69.11     19.44 o 
   0   2  21      125.78      166.12     24.64 o 
   1   2  21       62.36       40.47     18.32 o 
   2   2  21       66.99      119.08     29.07 o 
   3   2  21        2.66       -5.69     21.65 o 
  -3   3  21        1.70        9.39     17.88 o 
  -2   3  21       18.62       34.04     18.95 o 
  -1   3  21       63.64       41.02     17.97 o 
   0   3  21       16.88        4.11     13.99 o 
   1   3  21       63.46       54.85     18.60 o 
   2   3  21       18.04        9.68     17.28 o 
   3   3  21        1.68       -9.28     22.76 o 
  -3   4  21       10.69       20.94     19.75 o 
  -2   4  21        7.13       -7.15     36.06 o 
  -1   4  21       58.96       58.02     19.43 o 
   0   4  21        8.54        1.08     14.89 o 
   1   4  21       57.50       53.91     19.36 o 
   2   4  21        7.65        5.08     16.75 o 
   3   4  21       10.88       12.62     24.62 o 
  -3   5  21        2.59       -0.89     18.36 o 
  -2   5  21       14.00       34.56     19.24 o 
  -1   5  21       22.27        3.61     15.90 o 
   0   5  21       21.23        8.23     27.84 o 
   1   5  21       21.99       -0.68     15.25 o 
   2   5  21       14.12        0.57     17.13 o 
   3   5  21        2.78      -19.92     20.91 o 
  -2   6  21       17.28        6.43     27.40 o 
  -1   6  21       13.78       22.32     18.88 o 
   0   6  21       16.03       32.61     17.67 o 
   1   6  21       12.72        4.59     17.75 o 
   2   6  21       17.07      -26.57     16.88 o 
  -2   7  21        8.19       20.86     20.80 o 
  -1   7  21        8.18        6.83     16.99 o 
   0   7  21        1.18        6.25     17.34 o 
   1   7  21        8.07       23.72     18.62 o 
   2   7  21        8.41        5.32     22.95 o 
  -1   8  21       44.52       69.01     25.86 o 
   0   8  21       42.61       32.94     19.95 o 
   1   8  21       44.65       47.44     22.64 o 
   0   9  21        5.26       17.33     19.13 o 
   0   0  22      148.43      166.03     36.99 o 
   1   0  22        4.56       -5.60     15.55 o 
   2   0  22       10.63       13.50     17.52 o 
   3   0  22        0.26      -13.76     17.23 o 
  -3   1  22        0.27       -6.61     16.99 o 
  -2   1  22       10.22        3.51     16.64 o 
  -1   1  22        9.91       19.13     16.57 o 
   0   1  22       10.63        1.85     15.67 o 
   1   1  22        9.87      -14.02     14.51 o 
   2   1  22       10.47        5.69     16.62 o 
   3   1  22        0.23      -12.20     17.13 o 
  -3   2  22       21.37       15.71     20.15 o 
  -2   2  22       12.03      -12.07     16.14 o 
  -1   2  22       28.95       21.54     16.71 o 
   0   2  22      154.89      171.64     25.16 o 
   1   2  22       29.69       20.82     16.35 o 
   2   2  22       12.06        6.39     16.62 o 
   3   2  22       21.40       30.68     25.11 o 
  -3   3  22        5.99        8.08     20.07 o 
  -2   3  22       45.22       24.16     20.25 o 
  -1   3  22       62.93       23.94     17.65 o 
   0   3  22       73.01       80.15     20.92 o 
   1   3  22       63.24       79.25     21.04 o 
   2   3  22       45.24       45.37     19.40 o 
   3   3  22        5.94       37.36     25.49 o 
  -3   4  22        3.93       31.58     21.44 o 
  -2   4  22       10.76       25.06     18.42 o 
  -1   4  22       30.47       55.31     23.94 o 
   0   4  22       52.39       57.77     37.73 o 
   1   4  22       29.95       11.18     17.02 o 
   2   4  22       10.75       -0.55     18.34 o 
   3   4  22        3.93       -5.81     23.26 o 
  -2   5  22       18.79       21.64     19.63 o 
  -1   5  22        4.83        7.21     26.04 o 
   0   5  22        9.23       12.96     23.75 o 
   1   5  22        4.76      -25.49     15.65 o 
   2   5  22       18.69       22.34     24.06 o 
  -2   6  22        0.63       -8.77     16.06 o 
  -1   6  22       38.31       52.09     21.70 o 
   0   6  22        0.73      -12.16     15.71 o 
   1   6  22       38.61       82.92     36.56 o 
   2   6  22        0.65       -0.75     19.96 o 
  -2   7  22        1.18        9.35     19.53 o 
  -1   7  22        6.86       19.53     28.95 o 
   0   7  22        5.45      -22.86     28.45 o 
   1   7  22        6.82       27.33     20.89 o 
   2   7  22        1.15      -19.55     32.17 o 
  -1   8  22       28.55       19.74     20.25 o 
   0   8  22       40.81       35.13     21.46 o 
   1   8  22       28.67       82.94     41.57 o 
   1   0  23      118.24      149.71     25.76 o 
   2   0  23        0.01       -9.64     15.61 o 
   3   0  23       13.35       -3.73     18.62 o 
  -3   1  23        6.16      -17.16     18.41 o 
  -2   1  23        7.60       -5.31     16.50 o 
  -1   1  23       10.92       11.66     16.47 o 
   0   1  23        2.44        0.17     15.03 o 
   1   1  23       10.78        1.39     16.32 o 
   2   1  23        7.71       -8.75     16.30 o 
   3   1  23        5.96       13.98     26.97 o 
  -3   2  23        3.56      -35.12     42.81 o 
  -2   2  23       34.13       29.53     20.25 o 
  -1   2  23       12.53       -6.40     15.45 o 
   0   2  23        0.08      -10.09     17.69 o 
   1   2  23       12.84       -3.22     15.87 o 
   2   2  23       34.43       39.67     24.06 o 
   3   2  23        3.55       -1.61     24.62 o 
  -3   3  23        0.22      -17.05     25.61 o 
  -2   3  23        9.77       -5.45     19.73 o 
  -1   3  23       20.78        3.46     16.77 o 
   0   3  23       59.57       36.80     18.34 o 
   1   3  23       20.63       -3.71     16.43 o 
   2   3  23        9.96        9.43     17.91 o 
   3   3  23        0.19       -2.85     23.38 o 
  -2   4  23        7.38       -3.77     18.14 o 
  -1   4  23        8.93       19.55     18.62 o 
   0   4  23        0.00      -17.69     20.91 o 
   1   4  23        8.05        6.79     16.77 o 
   2   4  23        7.67        2.76     18.44 o 
  -2   5  23        7.64      -23.55     22.33 o 
  -1   5  23       11.21       -8.22     16.36 o 
   0   5  23       13.58        2.69     17.09 o 
   1   5  23       11.02       -2.10     16.55 o 
   2   5  23        7.70       15.26     19.38 o 
  -2   6  23       26.03       19.85     32.29 o 
  -1   6  23        7.78       37.86     20.31 o 
   0   6  23       17.60       -2.12     16.48 o 
   1   6  23        7.88        1.07     17.88 o 
   2   6  23       25.56       22.83     49.98 o 
  -1   7  23        3.98       -1.57     24.06 o 
   0   7  23      133.72       91.74     32.85 o 
   1   7  23        3.94       11.67     20.10 o 
   0   0  24      176.16      174.31     38.23 o 
   1   0  24       35.74       44.13     19.45 o 
   2   0  24        4.82       15.64     17.07 o 
  -2   1  24        5.78      -13.90     16.02 o 
  -1   1  24       15.89       15.33     17.75 o 
   0   1  24        0.03       16.79     17.19 o 
   1   1  24       16.10      -13.48     15.04 o 
   2   1  24        5.84       -1.28     17.61 o 
  -2   2  24        8.88        5.11     31.73 o 
  -1   2  24       47.53       32.23     19.04 o 
   0   2  24        0.30      -14.98     14.10 o 
   1   2  24       48.47       50.69     19.29 o 
   2   2  24        8.67       -5.29     17.35 o 
  -2   3  24       20.33        9.35     19.55 o 
  -1   3  24       24.94       10.40     17.50 o 
   0   3  24       51.34       39.41     20.09 o 
   1   3  24       25.05        7.66     16.87 o 
   2   3  24       20.18       18.73     18.81 o 
  -2   4  24        2.58        2.12     20.21 o 
  -1   4  24        2.16       32.15     32.78 o 
   0   4  24       34.29       17.26     19.56 o 
   1   4  24        1.95        4.13     17.62 o 
   2   4  24        2.63        1.10     17.83 o 
  -2   5  24        6.27        6.84     21.09 o 
  -1   5  24        1.05      -16.73     16.25 o 
   0   5  24        5.48       21.77     18.92 o 
   1   5  24        1.02      -19.97     17.69 o 
   2   5  24        6.18       29.23     22.21 o 
  -1   6  24       31.28       18.53     19.57 o 
   0   6  24       31.33       15.16     44.78 o 
   1   6  24       31.44       38.10     21.67 o 
   0   7  24        0.26        6.79     19.31 o 
   1   0  25       12.12       14.39     26.85 o 
   2   0  25        8.18        8.04     19.54 o 
  -2   1  25        1.88      -31.12     15.56 o 
  -1   1  25       18.89       12.01     23.57 o 
   0   1  25        0.43      -14.57     17.00 o 
   1   1  25       18.74        7.38     17.29 o 
   2   1  25        1.93       -1.29     21.77 o 
  -2   2  25       14.32       19.39     20.59 o 
  -1   2  25       15.62        6.57     18.66 o 
   0   2  25        2.19       -8.82     16.29 o 
   1   2  25       15.90        7.68     17.80 o 
   2   2  25       13.85       16.84     28.52 o 
  -2   3  25        2.70      -33.33     43.80 o 
  -1   3  25        4.50       -5.07     16.60 o 
   0   3  25        2.61       -1.27     15.68 o 
   1   3  25        4.44        0.42     18.00 o 
   2   3  25        2.68        3.74     19.36 o 
  -1   4  25       21.00        9.97     19.21 o 
   0   4  25       36.63       38.33     19.93 o 
   1   4  25       20.43       34.10     20.42 o 
  -1   5  25        0.64      -24.43     15.44 o 
   0   5  25       38.23        7.12     18.49 o 
   1   5  25        0.66      -18.21     18.40 o 
   0   6  25        0.39        2.51     17.46 o 
   0   0  26       46.97       84.13     31.05 o 
   1   0  26        9.36       17.57     18.75 o 
   2   0  26       12.60       29.27     21.15 o 
  -2   1  26       20.65       31.55     22.64 o 
  -1   1  26       14.02        1.32     18.62 o 
   0   1  26       21.43       -1.19     23.13 o 
   1   1  26       14.09       -9.75     19.05 o 
   2   1  26       20.70       37.41     21.68 o 
  -1   2  26        5.25       -3.71     17.32 o 
   0   2  26        5.42       -9.70     16.95 o 
   1   2  26        5.66        0.82     17.19 o 
  -1   3  26       10.73      -18.22     18.62 o 
   0   3  26        0.62      -28.89     21.71 o 
   1   3  26       10.84       -4.17     17.83 o 
  -1   4  26        2.48       18.16     19.38 o 
   0   4  26       13.95       -3.00     20.43 o 
   1   4  26        2.52      -16.89     16.88 o 
   1   0  27        1.33        0.21     18.35 o 
  -1   1  27       10.40       -1.11     19.25 o 
   0   1  27        9.85       -1.05     35.07 o 
   1   1  27       10.40       -8.50     28.76 o 
  -1   2  27        8.94      -14.17     35.51 o 
   0   2  27       20.52       17.97     18.89 o 
   1   2  27        8.87      -17.18     16.49 o 
   0   3  27        0.12        4.56     18.77 o 
                                                 
